# Supplementary material for: Genome-wide patterns of noncoding and protein-coding sequence variation in the major fungal pathogen Aspergillus fumigatus
Source: G3 (Bethesda). 2024 May 2;14(7):jkae091. doi: 10.1093/g3journal/jkae091 (PMC11228837; doi:10.1093/g3journal/jkae091)
Supplement: jkae091_Supplementary_Data [file jkae091_supplementary_data.zip › Supplemental_Tables_G3-2023-404800.xlsx]

## Sheet: S1.Strains
Table S1. List of strains and species analyzed.
Ingroup/outgroup	NCBI Accession	Assembly Name	Section	Section (correct)	Genus and species	Strain	Extype or Neotype	Name in tree file	Single-copy	Duplicated	Fragmented	Missing	GC content	Genome size	Number of genes	Submitter
Ingroup	GCA_020503825.1	ASM2050382v1	Fumigati	Fumigati	Aspergillus_fumigatus	A-2-26s-2	No	Aspergillus_fumigatus_A-2-26s-2	97.2	0	1.1	1.7	0.4937	28794509	9361	Leibniz-HKI
Ingroup	GCA_020503795.1	ASM2050379v1	Fumigati	Fumigati	Aspergillus_fumigatus	A-2-27s-1	No	Aspergillus_fumigatus_A-2-27s-1	97	0	1.4	1.6	0.4962	28418434	9455	Leibniz-HKI
Ingroup	GCA_020501235.1	ASM2050123v1	Fumigati	Fumigati	Aspergillus_fumigatus	A-2-34L-2	No	Aspergillus_fumigatus_A-2-34L-2	96.7	0.1	1.4	1.8	0.4988	28043646	9414	Leibniz-HKI
Ingroup	GCA_020501145.1	ASM2050114v1	Fumigati	Fumigati	Aspergillus_fumigatus	A-2-35L-1	No	Aspergillus_fumigatus_A-2-35L-1	97.3	0	1.2	1.5	0.4957	28134820	9310	Leibniz-HKI
Ingroup	GCA_020502455.1	ASM2050245v1	Fumigati	Fumigati	Aspergillus_fumigatus	A-2-35s-1	No	Aspergillus_fumigatus_A-2-35s-1	97.2	0	1.1	1.7	0.4998	27968037	9402	Leibniz-HKI
Ingroup	GCA_020502435.1	ASM2050243v1	Fumigati	Fumigati	Aspergillus_fumigatus	A-2-36s-3	No	Aspergillus_fumigatus_A-2-36s-3	96.8	0.1	1.3	1.8	0.4991	28103948	9396	Leibniz-HKI
Ingroup	GCA_020500995.1	ASM2050099v1	Fumigati	Fumigati	Aspergillus_fumigatus	A-2-43L-2	No	Aspergillus_fumigatus_A-2-43L-2	96.8	0.1	1.4	1.7	0.4968	28305380	9395	Leibniz-HKI
Ingroup	GCA_020501135.1	ASM2050113v1	Fumigati	Fumigati	Aspergillus_fumigatus	A-2-44L-2	No	Aspergillus_fumigatus_A-2-44L-2	96.9	0	1.2	1.9	0.495	28222034	9316	Leibniz-HKI
Ingroup	GCA_020501095.1	ASM2050109v1	Fumigati	Fumigati	Aspergillus_fumigatus	A-2-45L-5	No	Aspergillus_fumigatus_A-2-45L-5	96.9	0.1	1.2	1.8	0.4951	28548605	9428	Leibniz-HKI
Ingroup	GCA_020503735.1	ASM2050373v1	Fumigati	Fumigati	Aspergillus_fumigatus	A-2-47L-2	No	Aspergillus_fumigatus_A-2-47L-2	97.2	0	1.2	1.6	0.495	28257875	9315	Leibniz-HKI
Ingroup	GCA_020503725.1	ASM2050372v1	Fumigati	Fumigati	Aspergillus_fumigatus	A-2-47s-3	No	Aspergillus_fumigatus_A-2-47s-3	97.2	0.1	1	1.7	0.495	28267658	9324	Leibniz-HKI
Ingroup	GCA_020503745.1	ASM2050374v1	Fumigati	Fumigati	Aspergillus_fumigatus	A-2-48s-2	No	Aspergillus_fumigatus_A-2-48s-2	97.1	0	1.1	1.8	0.4928	29546722	9604	Leibniz-HKI
Ingroup	GCA_020501465.1	ASM2050146v1	Fumigati	Fumigati	Aspergillus_fumigatus	A-2-49L-2	No	Aspergillus_fumigatus_A-2-49L-2	97	0	1.3	1.7	0.494	28329346	9294	Leibniz-HKI
Ingroup	GCA_020501405.1	ASM2050140v1	Fumigati	Fumigati	Aspergillus_fumigatus	A-2-49L-5	No	Aspergillus_fumigatus_A-2-49L-5	97.3	0	1.1	1.6	0.4943	28400646	9296	Leibniz-HKI
Ingroup	GCA_020501335.1	ASM2050133v1	Fumigati	Fumigati	Aspergillus_fumigatus	A-3-30s-2	No	Aspergillus_fumigatus_A-3-30s-2	97.3	0	1.1	1.6	0.4941	28643923	9385	Leibniz-HKI
Ingroup	GCA_020501345.1	ASM2050134v1	Fumigati	Fumigati	Aspergillus_fumigatus	A-3-37s-1	No	Aspergillus_fumigatus_A-3-37s-1	97	0.1	1.1	1.8	0.4998	27950280	9378	Leibniz-HKI
Ingroup	GCA_020502235.1	ASM2050223v1	Fumigati	Fumigati	Aspergillus_fumigatus	A-3-40L-1	No	Aspergillus_fumigatus_A-3-40L-1	97.1	0.1	1.2	1.6	0.4983	28467739	9539	Leibniz-HKI
Ingroup	GCA_020502425.1	ASM2050242v1	Fumigati	Fumigati	Aspergillus_fumigatus	A-3-43s-1	No	Aspergillus_fumigatus_A-3-43s-1	96.8	0.1	1.3	1.8	0.4997	27702772	9401	Leibniz-HKI
Ingroup	GCA_020502325.1	ASM2050232v1	Fumigati	Fumigati	Aspergillus_fumigatus	A-3-45L-2	No	Aspergillus_fumigatus_A-3-45L-2	97	0	1.2	1.8	0.4947	28788552	9452	Leibniz-HKI
Ingroup	GCA_020502335.1	ASM2050233v1	Fumigati	Fumigati	Aspergillus_fumigatus	A-3-46s-1	No	Aspergillus_fumigatus_A-3-46s-1	97	0.1	1.2	1.7	0.4952	28616355	9388	Leibniz-HKI
Ingroup	GCA_000150145.1	ASM15014v1	Fumigati	Fumigati	Aspergillus_fumigatus	A1163	No	Aspergillus_fumigatus_A1163	95.9	0.1	1.9	2.1	0.4936	29205420	9929	J. Craig Venter Institute
Ingroup	GCF_000002655.1	ASM265v1	Fumigati	Fumigati	Aspergillus_fumigatus	Af293	No	Aspergillus_fumigatus_Af293	96.7	0.2	1.7	1.4	0.4882	29384958	9630	J. Craig Venter Institute
Ingroup	GCA_020498735.1	ASM2049873v1	Fumigati	Fumigati	Aspergillus_fumigatus	B-1-26-5	No	Aspergillus_fumigatus_B-1-26-5	97.1	0.1	1.2	1.6	0.498	27843475	9310	Leibniz-HKI
Ingroup	GCA_020498745.1	ASM2049874v1	Fumigati	Fumigati	Aspergillus_fumigatus	B-1-27-5	No	Aspergillus_fumigatus_B-1-27-5	97.2	0.1	1.1	1.6	0.4953	28255402	9324	Leibniz-HKI
Ingroup	GCA_020502615.1	ASM2050261v1	Fumigati	Fumigati	Aspergillus_fumigatus	B-1-30-1	No	Aspergillus_fumigatus_B-1-30-1	97.2	0.1	1.1	1.6	0.4983	28694866	9609	Leibniz-HKI
Ingroup	GCA_020499565.1	ASM2049956v1	Fumigati	Fumigati	Aspergillus_fumigatus	B-1-32-1	No	Aspergillus_fumigatus_B-1-32-1	97	0	1.4	1.6	0.497	28346092	9410	Leibniz-HKI
Ingroup	GCA_020502675.1	ASM2050267v1	Fumigati	Fumigati	Aspergillus_fumigatus	B-1-32-3	No	Aspergillus_fumigatus_B-1-32-3	97.2	0	1.2	1.6	0.4992	27661008	9263	Leibniz-HKI
Ingroup	GCA_020498965.1	ASM2049896v1	Fumigati	Fumigati	Aspergillus_fumigatus	B-1-43-1	No	Aspergillus_fumigatus_B-1-43-1	96.7	0.1	1.2	2	0.4925	29747220	9665	Leibniz-HKI
Ingroup	GCA_020498885.1	ASM2049888v1	Fumigati	Fumigati	Aspergillus_fumigatus	B-1-44-s	No	Aspergillus_fumigatus_B-1-44-s	97	0	1.2	1.8	0.494	28308792	9312	Leibniz-HKI
Ingroup	GCA_020498865.1	ASM2049886v1	Fumigati	Fumigati	Aspergillus_fumigatus	B-1-45-2	No	Aspergillus_fumigatus_B-1-45-2	97	0.1	1.1	1.8	0.4959	28480589	9390	Leibniz-HKI
Ingroup	GCA_020498875.1	ASM2049887v1	Fumigati	Fumigati	Aspergillus_fumigatus	B-1-45-5	No	Aspergillus_fumigatus_B-1-45-5	97.6	0	1.1	1.3	0.4947	28526323	9358	Leibniz-HKI
Ingroup	GCA_020500975.1	ASM2050097v1	Fumigati	Fumigati	Aspergillus_fumigatus	B-1-46-5	No	Aspergillus_fumigatus_B-1-46-5	96.9	0	1.2	1.9	0.4942	28210945	9303	Leibniz-HKI
Ingroup	GCA_020499505.1	ASM2049950v1	Fumigati	Fumigati	Aspergillus_fumigatus	B-1-48-5	No	Aspergillus_fumigatus_B-1-48-5	97	0.1	1.3	1.6	0.4987	28261887	9462	Leibniz-HKI
Ingroup	GCA_020499985.1	ASM2049998v1	Fumigati	Fumigati	Aspergillus_fumigatus	B-1-63s-1	No	Aspergillus_fumigatus_B-1-63s-1	97.2	0	1.1	1.7	0.495	28167875	9254	Leibniz-HKI
Ingroup	GCA_020503895.1	ASM2050389v1	Fumigati	Fumigati	Aspergillus_fumigatus	B-1-66L-1	No	Aspergillus_fumigatus_B-1-66L-1	96.9	0.1	1.1	1.9	0.4942	28559176	9343	Leibniz-HKI
Ingroup	GCA_020499975.1	ASM2049997v1	Fumigati	Fumigati	Aspergillus_fumigatus	B-1-66s-1	No	Aspergillus_fumigatus_B-1-66s-1	97.1	0.1	1.1	1.7	0.4946	28348725	9303	Leibniz-HKI
Ingroup	GCA_020499915.1	ASM2049991v1	Fumigati	Fumigati	Aspergillus_fumigatus	B-1-67L-1	No	Aspergillus_fumigatus_B-1-67L-1	96.9	0	1.2	1.9	0.4955	28569106	9406	Leibniz-HKI
Ingroup	GCA_020499935.1	ASM2049993v1	Fumigati	Fumigati	Aspergillus_fumigatus	B-1-68s-1	No	Aspergillus_fumigatus_B-1-68s-1	97.3	0	1.2	1.5	0.4922	28908513	9362	Leibniz-HKI
Ingroup	GCA_020500025.1	ASM2050002v1	Fumigati	Fumigati	Aspergillus_fumigatus	B-1-69L-1	No	Aspergillus_fumigatus_B-1-69L-1	97	0	1.2	1.8	0.4921	29034720	9405	Leibniz-HKI
Ingroup	GCA_020499995.1	ASM2049999v1	Fumigati	Fumigati	Aspergillus_fumigatus	B-1-70s-1	No	Aspergillus_fumigatus_B-1-70s-1	97.2	0	1.1	1.7	0.4951	28147908	9285	Leibniz-HKI
Ingroup	GCA_020500075.1	ASM2050007v1	Fumigati	Fumigati	Aspergillus_fumigatus	B-1-71L-1	No	Aspergillus_fumigatus_B-1-71L-1	97	0.1	1.2	1.7	0.4911	29775523	9623	Leibniz-HKI
Ingroup	GCA_020503885.1	ASM2050388v1	Fumigati	Fumigati	Aspergillus_fumigatus	B-1-73L-1	No	Aspergillus_fumigatus_B-1-73L-1	97.2	0	1.2	1.6	0.4952	28242338	9282	Leibniz-HKI
Ingroup	GCA_020499905.1	ASM2049990v1	Fumigati	Fumigati	Aspergillus_fumigatus	B-1-75L-1	No	Aspergillus_fumigatus_B-1-75L-1	97.2	0	1.1	1.7	0.4962	28356313	9403	Leibniz-HKI
Ingroup	GCA_020503905.1	ASM2050390v1	Fumigati	Fumigati	Aspergillus_fumigatus	B-1-78L-1	No	Aspergillus_fumigatus_B-1-78L-1	97.1	0.1	1.1	1.7	0.4947	28981206	9519	Leibniz-HKI
Ingroup	GCA_020510485.1	ASM2051048v1	Fumigati	Fumigati	Aspergillus_fumigatus	C-1-24L-2	No	Aspergillus_fumigatus_C-1-24L-2	97.4	0.1	1.1	1.4	0.4941	29301658	9579	Leibniz-HKI
Ingroup	GCA_020501895.1	ASM2050189v1	Fumigati	Fumigati	Aspergillus_fumigatus	C-1-24L-3	No	Aspergillus_fumigatus_C-1-24L-3	97.1	0	1.1	1.8	0.4959	28196647	9339	Leibniz-HKI
Ingroup	GCA_020499335.1	ASM2049933v1	Fumigati	Fumigati	Aspergillus_fumigatus	C-1-27s-1	No	Aspergillus_fumigatus_C-1-27s-1	96.8	0.1	1.4	1.7	0.4984	28180863	9425	Leibniz-HKI
Ingroup	GCA_020502575.1	ASM2050257v1	Fumigati	Fumigati	Aspergillus_fumigatus	C-1-28L-1	No	Aspergillus_fumigatus_C-1-28L-1	97.1	0	1.2	1.7	0.496	28324937	9367	Leibniz-HKI
Ingroup	GCA_020499485.1	ASM2049948v1	Fumigati	Fumigati	Aspergillus_fumigatus	C-1-28L-2	No	Aspergillus_fumigatus_C-1-28L-2	97.1	0.1	1.2	1.6	0.4998	28027958	9440	Leibniz-HKI
Ingroup	GCA_020502595.1	ASM2050259v1	Fumigati	Fumigati	Aspergillus_fumigatus	C-1-30L-1	No	Aspergillus_fumigatus_C-1-30L-1	97.1	0.1	1.4	1.4	0.5018	27465053	9338	Leibniz-HKI
Ingroup	GCA_020499475.1	ASM2049947v1	Fumigati	Fumigati	Aspergillus_fumigatus	C-1-31L-1	No	Aspergillus_fumigatus_C-1-31L-1	96.9	0	1.2	1.9	0.4998	27997153	9361	Leibniz-HKI
Ingroup	GCA_020502605.1	ASM2050260v1	Fumigati	Fumigati	Aspergillus_fumigatus	C-1-31s-1	No	Aspergillus_fumigatus_C-1-31s-1	97	0.1	1.3	1.6	0.4997	28199381	9467	Leibniz-HKI
Ingroup	GCA_020499325.1	ASM2049932v1	Fumigati	Fumigati	Aspergillus_fumigatus	C-1-33L-1	No	Aspergillus_fumigatus_C-1-33L-1	97.2	0.1	1.1	1.6	0.4945	28235639	9308	Leibniz-HKI
Ingroup	GCA_020502485.1	ASM2050248v1	Fumigati	Fumigati	Aspergillus_fumigatus	C-1-33L-2	No	Aspergillus_fumigatus_C-1-33L-2	97.1	0.1	1.2	1.6	0.4962	28460188	9378	Leibniz-HKI
Ingroup	GCA_020501245.1	ASM2050124v1	Fumigati	Fumigati	Aspergillus_fumigatus	C-1-34s-1	No	Aspergillus_fumigatus_C-1-34s-1	96.9	0.1	1.1	1.9	0.4945	28237350	9290	Leibniz-HKI
Ingroup	GCA_020502495.1	ASM2050249v1	Fumigati	Fumigati	Aspergillus_fumigatus	C-1-40L-2	No	Aspergillus_fumigatus_C-1-40L-2	97.1	0.1	1.2	1.6	0.5002	27880483	9378	Leibniz-HKI
Ingroup	GCA_020500165.1	ASM2050016v1	Fumigati	Fumigati	Aspergillus_fumigatus	C-1-40s-1	No	Aspergillus_fumigatus_C-1-40s-1	97.1	0.1	1.1	1.7	0.4947	28578733	9392	Leibniz-HKI
Ingroup	GCA_020501445.1	ASM2050144v1	Fumigati	Fumigati	Aspergillus_fumigatus	C-1-49-1	No	Aspergillus_fumigatus_C-1-49-1	97.2	0	1.3	1.5	0.4961	28122101	9334	Leibniz-HKI
Ingroup	GCA_020499155.1	ASM2049915v1	Fumigati	Fumigati	Aspergillus_fumigatus	C-1-51s-1	No	Aspergillus_fumigatus_C-1-51s-1	96.6	0.1	1.3	2	0.5018	27359290	9352	Leibniz-HKI
Ingroup	GCA_020499885.1	ASM2049988v1	Fumigati	Fumigati	Aspergillus_fumigatus	C-1-60L-1	No	Aspergillus_fumigatus_C-1-60L-1	97.2	0.1	1	1.7	0.4943	28412967	9417	Leibniz-HKI
Ingroup	GCA_020502115.1	ASM2050211v1	Fumigati	Fumigati	Aspergillus_fumigatus	C-1-64L-2	No	Aspergillus_fumigatus_C-1-64L-2	97.3	0.1	1	1.6	0.4921	29317324	9514	Leibniz-HKI
Ingroup	GCA_020502035.1	ASM2050203v1	Fumigati	Fumigati	Aspergillus_fumigatus	C-1-66L-2	No	Aspergillus_fumigatus_C-1-66L-2	97.1	0.1	1.3	1.5	0.4955	28665967	9735	Leibniz-HKI
Ingroup	GCA_020502005.1	ASM2050200v1	Fumigati	Fumigati	Aspergillus_fumigatus	C-1-66L-3	No	Aspergillus_fumigatus_C-1-66L-3	97.1	0.1	1.2	1.6	0.4937	28453972	9378	Leibniz-HKI
Ingroup	GCA_020501375.1	ASM2050137v1	Fumigati	Fumigati	Aspergillus_fumigatus	C-1-67s-1	No	Aspergillus_fumigatus_C-1-67s-1	97.1	0	1.2	1.7	0.4931	28464067	9291	Leibniz-HKI
Ingroup	GCA_020499225.1	ASM2049922v1	Fumigati	Fumigati	Aspergillus_fumigatus	C-1-69L-1	No	Aspergillus_fumigatus_C-1-69L-1	97.2	0	1.1	1.7	0.4943	28402403	9361	Leibniz-HKI
Ingroup	GCA_020501325.1	ASM2050132v1	Fumigati	Fumigati	Aspergillus_fumigatus	C-1-69s-1	No	Aspergillus_fumigatus_C-1-69s-1	97.2	0	1.1	1.7	0.4925	29291638	9534	Leibniz-HKI
Ingroup	GCA_020499355.1	ASM2049935v1	Fumigati	Fumigati	Aspergillus_fumigatus	C-1-6s-2	No	Aspergillus_fumigatus_C-1-6s-2	96.7	0.1	1.5	1.7	0.4935	29638842	9673	Leibniz-HKI
Ingroup	GCA_020499495.1	ASM2049949v1	Fumigati	Fumigati	Aspergillus_fumigatus	C-1-6s-3	No	Aspergillus_fumigatus_C-1-6s-3	97	0	1.2	1.8	0.4988	27629356	9272	Leibniz-HKI
Ingroup	GCA_020499245.1	ASM2049924v1	Fumigati	Fumigati	Aspergillus_fumigatus	C-1-72L-1	No	Aspergillus_fumigatus_C-1-72L-1	94.9	0.1	2.7	2.3	0.4903	30755727	10170	Leibniz-HKI
Ingroup	GCA_020500065.1	ASM2050006v1	Fumigati	Fumigati	Aspergillus_fumigatus	C-1-72s-2	No	Aspergillus_fumigatus_C-1-72s-2	97.1	0.1	1.2	1.6	0.4934	29308037	9534	Leibniz-HKI
Ingroup	GCA_020500085.1	ASM2050008v1	Fumigati	Fumigati	Aspergillus_fumigatus	C-1-76s-1	No	Aspergillus_fumigatus_C-1-76s-1	97.1	0.1	1.2	1.6	0.4955	28928932	9547	Leibniz-HKI
Ingroup	GCA_020503915.1	ASM2050391v1	Fumigati	Fumigati	Aspergillus_fumigatus	C-1-76s-2	No	Aspergillus_fumigatus_C-1-76s-2	96.8	0.1	1.3	1.8	0.4948	28797123	9491	Leibniz-HKI
Ingroup	GCA_020500965.1	ASM2050096v1	Fumigati	Fumigati	Aspergillus_fumigatus	C-1-77s-2	No	Aspergillus_fumigatus_C-1-77s-2	97.1	0	1.2	1.7	0.495	28131686	9305	Leibniz-HKI
Ingroup	GCA_020500115.1	ASM2050011v1	Fumigati	Fumigati	Aspergillus_fumigatus	C-1-80s-1	No	Aspergillus_fumigatus_C-1-80s-1	97	0.1	1.2	1.7	0.4948	28824358	9422	Leibniz-HKI
Ingroup	GCA_020501835.1	ASM2050183v1	Fumigati	Fumigati	Aspergillus_fumigatus	C-1-90L-1	No	Aspergillus_fumigatus_C-1-90L-1	97	0	1.2	1.8	0.4908	30007983	9663	Leibniz-HKI
Ingroup	GCA_020499005.1	ASM2049900v1	Fumigati	Fumigati	Aspergillus_fumigatus	C-1-93L-3	No	Aspergillus_fumigatus_C-1-93L-3	97	0.1	1.2	1.7	0.4922	29656728	9659	Leibniz-HKI
Ingroup	GCA_020503175.1	ASM2050317v1	Fumigati	Fumigati	Aspergillus_fumigatus	C-1-93s-1	No	Aspergillus_fumigatus_C-1-93s-1	97.1	0	1.4	1.5	0.4958	28764030	9571	Leibniz-HKI
Ingroup	GCA_020501355.1	ASM2050135v1	Fumigati	Fumigati	Aspergillus_fumigatus	C-1-94L-2	No	Aspergillus_fumigatus_C-1-94L-2	96.9	0.1	1.3	1.7	0.4913	29760572	9664	Leibniz-HKI
Ingroup	GCA_020501265.1	ASM2050126v1	Fumigati	Fumigati	Aspergillus_fumigatus	C-1-99L-2	No	Aspergillus_fumigatus_C-1-99L-2	97.4	0.1	1.1	1.4	0.4956	28352357	9371	Leibniz-HKI
Ingroup	GCA_012656215.1	ASM1265621v1	Fumigati	Fumigati	Aspergillus_fumigatus	CNM-CM8057	No	Aspergillus_fumigatus_CNM-CM8057	95.2	0	1.8	3	0.4949	28323625	8910	UNICAMP
Ingroup	GCA_012656115.1	ASM1265611v1	Fumigati	Fumigati	Aspergillus_fumigatus	CNM-CM8686	No	Aspergillus_fumigatus_CNM-CM8686	95.4	0	1.6	3	0.4969	28172441	8938	UNICAMP
Ingroup	GCA_012656125.1	ASM1265612v1	Fumigati	Fumigati	Aspergillus_fumigatus	CNM-CM8689	No	Aspergillus_fumigatus_CNM-CM8689	95.7	0	1.6	2.7	0.4951	28072937	8837	UNICAMP
Ingroup	GCA_012656185.1	ASM1265618v1	Fumigati	Fumigati	Aspergillus_fumigatus	CNM-CM8714	No	Aspergillus_fumigatus_CNM-CM8714	94.6	0.1	2.1	3.2	0.4928	28492308	8885	UNICAMP
Ingroup	GCA_012656165.1	ASM1265616v1	Fumigati	Fumigati	Aspergillus_fumigatus	CNM-CM8812	No	Aspergillus_fumigatus_CNM-CM8812	94.7	0	2.1	3.2	0.4915	28782966	8891	UNICAMP
Ingroup	GCA_020500945.1	ASM2050094v1	Fumigati	Fumigati	Aspergillus_fumigatus	D-2-15L-2	No	Aspergillus_fumigatus_D-2-15L-2	97.2	0.1	1	1.7	0.4941	28512924	9400	Leibniz-HKI
Ingroup	GCA_020502695.1	ASM2050269v1	Fumigati	Fumigati	Aspergillus_fumigatus	D-2-15L-3	No	Aspergillus_fumigatus_D-2-15L-3	97	0	1.2	1.8	0.4948	28628246	9457	Leibniz-HKI
Ingroup	GCA_020499195.1	ASM2049919v1	Fumigati	Fumigati	Aspergillus_fumigatus	D-2-17L-1	No	Aspergillus_fumigatus_D-2-17L-1	97.2	0	1.1	1.7	0.4926	29540360	9580	Leibniz-HKI
Ingroup	GCA_020499255.1	ASM2049925v1	Fumigati	Fumigati	Aspergillus_fumigatus	D-2-22s-1	No	Aspergillus_fumigatus_D-2-22s-1	97.1	0.1	1.1	1.7	0.4944	28663994	9385	Leibniz-HKI
Ingroup	GCA_020499035.1	ASM2049903v1	Fumigati	Fumigati	Aspergillus_fumigatus	D-2-23L-5	No	Aspergillus_fumigatus_D-2-23L-5	96.8	0.1	1.6	1.5	0.4991	28980097	9749	Leibniz-HKI
Ingroup	GCA_020499185.1	ASM2049918v1	Fumigati	Fumigati	Aspergillus_fumigatus	D-2-24s-1	No	Aspergillus_fumigatus_D-2-24s-1	97	0.1	1.3	1.6	0.4954	28196134	9345	Leibniz-HKI
Ingroup	GCA_020499265.1	ASM2049926v1	Fumigati	Fumigati	Aspergillus_fumigatus	D-2-25L-2	No	Aspergillus_fumigatus_D-2-25L-2	97	0	1.2	1.8	0.4954	28658326	9421	Leibniz-HKI
Ingroup	GCA_020499315.1	ASM2049931v1	Fumigati	Fumigati	Aspergillus_fumigatus	D-2-25L-3	No	Aspergillus_fumigatus_D-2-25L-3	96.8	0.1	1.3	1.8	0.4994	27922986	9423	Leibniz-HKI
Ingroup	GCA_020503065.1	ASM2050306v1	Fumigati	Fumigati	Aspergillus_fumigatus	D-2-26s-1	No	Aspergillus_fumigatus_D-2-26s-1	97.1	0.1	1	1.8	0.4937	29277912	9643	Leibniz-HKI
Ingroup	GCA_020498725.1	ASM2049872v1	Fumigati	Fumigati	Aspergillus_fumigatus	D-2-28L-1	No	Aspergillus_fumigatus_D-2-28L-1	97.2	0	1.1	1.7	0.495	28243033	9311	Leibniz-HKI
Ingroup	GCA_020499585.1	ASM2049958v1	Fumigati	Fumigati	Aspergillus_fumigatus	D-2-29s-1	No	Aspergillus_fumigatus_D-2-29s-1	97.2	0	1.2	1.6	0.4947	28160192	9285	Leibniz-HKI
Ingroup	GCA_020499575.1	ASM2049957v1	Fumigati	Fumigati	Aspergillus_fumigatus	D-2-2s-2	No	Aspergillus_fumigatus_D-2-2s-2	97.3	0.1	1.2	1.4	0.4953	28260839	9376	Leibniz-HKI
Ingroup	GCA_020500195.1	ASM2050019v1	Fumigati	Fumigati	Aspergillus_fumigatus	D-2-2s-3	No	Aspergillus_fumigatus_D-2-2s-3	97.2	0	1.2	1.6	0.4944	28401554	9325	Leibniz-HKI
Ingroup	GCA_020503935.1	ASM2050393v1	Fumigati	Fumigati	Aspergillus_fumigatus	D-2-32L-1	No	Aspergillus_fumigatus_D-2-32L-1	97.1	0.1	1.2	1.6	0.494	28757805	9398	Leibniz-HKI
Ingroup	GCA_020499595.1	ASM2049959v1	Fumigati	Fumigati	Aspergillus_fumigatus	D-2-35s-1	No	Aspergillus_fumigatus_D-2-35s-1	97	0.1	1.1	1.8	0.4944	28169123	9279	Leibniz-HKI
Ingroup	GCA_020500105.1	ASM2050010v1	Fumigati	Fumigati	Aspergillus_fumigatus	D-2-38L-1	No	Aspergillus_fumigatus_D-2-38L-1	97	0.1	1.2	1.7	0.4941	28623764	9379	Leibniz-HKI
Ingroup	GCA_020499605.1	ASM2049960v1	Fumigati	Fumigati	Aspergillus_fumigatus	D-2-39L-1	No	Aspergillus_fumigatus_D-2-39L-1	97.2	0.1	1.2	1.5	0.4956	28234499	9346	Leibniz-HKI
Ingroup	GCA_020503645.1	ASM2050364v1	Fumigati	Fumigati	Aspergillus_fumigatus	D-2-39L-2	No	Aspergillus_fumigatus_D-2-39L-2	96.9	0.1	1.3	1.7	0.4953	28528401	9374	Leibniz-HKI
Ingroup	GCA_020503815.1	ASM2050381v1	Fumigati	Fumigati	Aspergillus_fumigatus	D-2-43L-1	No	Aspergillus_fumigatus_D-2-43L-1	97	0.1	1	1.9	0.4963	27980984	9269	Leibniz-HKI
Ingroup	GCA_020499645.1	ASM2049964v1	Fumigati	Fumigati	Aspergillus_fumigatus	D-2-43L-2	No	Aspergillus_fumigatus_D-2-43L-2	97	0	1.1	1.9	0.4965	27973087	9313	Leibniz-HKI
Ingroup	GCA_020501045.1	ASM2050104v1	Fumigati	Fumigati	Aspergillus_fumigatus	D-2-43s-1	No	Aspergillus_fumigatus_D-2-43s-1	97.1	0.1	1.3	1.5	0.4922	29124461	9414	Leibniz-HKI
Ingroup	GCA_020503805.1	ASM2050380v1	Fumigati	Fumigati	Aspergillus_fumigatus	D-2-44L-1	No	Aspergillus_fumigatus_D-2-44L-1	97.3	0.1	1.1	1.5	0.4944	28638472	9399	Leibniz-HKI
Ingroup	GCA_020498815.1	ASM2049881v1	Fumigati	Fumigati	Aspergillus_fumigatus	D-2-47L-1	No	Aspergillus_fumigatus_D-2-47L-1	97.3	0	1.2	1.5	0.4949	28801176	9453	Leibniz-HKI
Ingroup	GCA_020501185.1	ASM2050118v1	Fumigati	Fumigati	Aspergillus_fumigatus	D-2-47L-2	No	Aspergillus_fumigatus_D-2-47L-2	97.3	0.1	1.1	1.5	0.4953	28505619	9397	Leibniz-HKI
Ingroup	GCA_020501005.1	ASM2050100v1	Fumigati	Fumigati	Aspergillus_fumigatus	D-2-48L-1	No	Aspergillus_fumigatus_D-2-48L-1	97.1	0.1	1.3	1.5	0.4951	29362000	9682	Leibniz-HKI
Ingroup	GCA_020501105.1	ASM2050110v1	Fumigati	Fumigati	Aspergillus_fumigatus	D-2-49L-2	No	Aspergillus_fumigatus_D-2-49L-2	97.1	0.1	1.2	1.6	0.4951	28241475	9303	Leibniz-HKI
Ingroup	GCA_020498805.1	ASM2049880v1	Fumigati	Fumigati	Aspergillus_fumigatus	D-2-49L-5	No	Aspergillus_fumigatus_D-2-49L-5	97.1	0.1	1.2	1.6	0.4948	28176613	9303	Leibniz-HKI
Ingroup	GCA_020501075.1	ASM2050107v1	Fumigati	Fumigati	Aspergillus_fumigatus	D-2-50s-1	No	Aspergillus_fumigatus_D-2-50s-1	97.4	0	1.2	1.4	0.4949	28545058	9415	Leibniz-HKI
Ingroup	GCA_020499125.1	ASM2049912v1	Fumigati	Fumigati	Aspergillus_fumigatus	E-1-14-1	No	Aspergillus_fumigatus_E-1-14-1	96.8	0	1.4	1.8	0.4988	27870778	9352	Leibniz-HKI
Ingroup	GCA_020502165.1	ASM2050216v1	Fumigati	Fumigati	Aspergillus_fumigatus	E-1-20-2	No	Aspergillus_fumigatus_E-1-20-2	96.9	0.1	1.2	1.8	0.5015	27648357	9426	Leibniz-HKI
Ingroup	GCA_020499045.1	ASM2049904v1	Fumigati	Fumigati	Aspergillus_fumigatus	E-1-21-2	No	Aspergillus_fumigatus_E-1-21-2	96.9	0.1	1.2	1.8	0.4993	27622210	9276	Leibniz-HKI
Ingroup	GCA_020499075.1	ASM2049907v1	Fumigati	Fumigati	Aspergillus_fumigatus	E-1-25-10	No	Aspergillus_fumigatus_E-1-25-10	97.1	0.1	1.1	1.7	0.4954	28540761	9432	Leibniz-HKI
Ingroup	GCA_020499405.1	ASM2049940v1	Fumigati	Fumigati	Aspergillus_fumigatus	E-1-33L-1	No	Aspergillus_fumigatus_E-1-33L-1	96.9	0	1.3	1.8	0.5	27895352	9378	Leibniz-HKI
Ingroup	GCA_020499395.1	ASM2049939v1	Fumigati	Fumigati	Aspergillus_fumigatus	E-1-35-1	No	Aspergillus_fumigatus_E-1-35-1	96.7	0.1	1.5	1.7	0.5012	27559269	9315	Leibniz-HKI
Ingroup	GCA_020502525.1	ASM2050252v1	Fumigati	Fumigati	Aspergillus_fumigatus	E-1-37L-2	No	Aspergillus_fumigatus_E-1-37L-2	97	0.1	1.2	1.7	0.4979	28256630	9391	Leibniz-HKI
Ingroup	GCA_020502545.1	ASM2050254v1	Fumigati	Fumigati	Aspergillus_fumigatus	E-1-46-2	No	Aspergillus_fumigatus_E-1-46-2	97	0	1.2	1.8	0.4965	28879767	9576	Leibniz-HKI
Ingroup	GCA_020499455.1	ASM2049945v1	Fumigati	Fumigati	Aspergillus_fumigatus	E-1-48-2	No	Aspergillus_fumigatus_E-1-48-2	97	0	1.2	1.8	0.4994	27804465	9261	Leibniz-HKI
Ingroup	GCA_020499415.1	ASM2049941v1	Fumigati	Fumigati	Aspergillus_fumigatus	E-1-49-1	No	Aspergillus_fumigatus_E-1-49-1	97.2	0.1	1	1.7	0.4988	28255274	9453	Leibniz-HKI
Ingroup	GCA_020499135.1	ASM2049913v1	Fumigati	Fumigati	Aspergillus_fumigatus	E-1-56s-1	No	Aspergillus_fumigatus_E-1-56s-1	97	0.1	1.2	1.7	0.4962	28155974	9316	Leibniz-HKI
Ingroup	GCA_020498895.1	ASM2049889v1	Fumigati	Fumigati	Aspergillus_fumigatus	E-1-65L-2	No	Aspergillus_fumigatus_E-1-65L-2	96.8	0.1	1.4	1.7	0.4968	28477410	9481	Leibniz-HKI
Ingroup	GCA_020498765.1	ASM2049876v1	Fumigati	Fumigati	Aspergillus_fumigatus	E-1-65L-4	No	Aspergillus_fumigatus_E-1-65L-4	96.7	0.1	1.4	1.8	0.5004	28057478	9582	Leibniz-HKI
Ingroup	GCA_020501425.1	ASM2050142v1	Fumigati	Fumigati	Aspergillus_fumigatus	E-1-66s-1	No	Aspergillus_fumigatus_E-1-66s-1	97	0.1	1.1	1.8	0.4947	28949945	9515	Leibniz-HKI
Ingroup	GCA_020501255.1	ASM2050125v1	Fumigati	Fumigati	Aspergillus_fumigatus	E-1-67s-1	No	Aspergillus_fumigatus_E-1-67s-1	97	0.1	1.3	1.6	0.4948	28247440	9292	Leibniz-HKI
Ingroup	GCA_020499115.1	ASM2049911v1	Fumigati	Fumigati	Aspergillus_fumigatus	E-1-7-1	No	Aspergillus_fumigatus_E-1-7-1	97.3	0.1	1.1	1.5	0.4972	28856919	9639	Leibniz-HKI
Ingroup	GCA_020498985.1	ASM2049898v1	Fumigati	Fumigati	Aspergillus_fumigatus	E-1-70L-4	No	Aspergillus_fumigatus_E-1-70L-4	97.4	0.1	1.1	1.4	0.4945	28731764	9406	Leibniz-HKI
Ingroup	GCA_020498945.1	ASM2049894v1	Fumigati	Fumigati	Aspergillus_fumigatus	E-1-70L-5	No	Aspergillus_fumigatus_E-1-70L-5	97.1	0	1.1	1.8	0.495	28548837	9378	Leibniz-HKI
Ingroup	GCA_020498905.1	ASM2049890v1	Fumigati	Fumigati	Aspergillus_fumigatus	E-1-74s-1	No	Aspergillus_fumigatus_E-1-74s-1	97	0.1	1.1	1.8	0.4946	28945127	9487	Leibniz-HKI
Ingroup	GCA_020499015.1	ASM2049901v1	Fumigati	Fumigati	Aspergillus_fumigatus	E-1-75s-1	No	Aspergillus_fumigatus_E-1-75s-1	97.4	0	1.1	1.5	0.4938	28874656	9469	Leibniz-HKI
Ingroup	GCA_020498755.1	ASM2049875v1	Fumigati	Fumigati	Aspergillus_fumigatus	E-1-75s-2	No	Aspergillus_fumigatus_E-1-75s-2	93.6	0.1	3.4	2.9	0.4954	28780792	9962	Leibniz-HKI
Ingroup	GCA_020503275.1	ASM2050327v1	Fumigati	Fumigati	Aspergillus_fumigatus	F-1-10L-1	No	Aspergillus_fumigatus_F-1-10L-1	97	0	1.2	1.8	0.4927	28460549	9264	Leibniz-HKI
Ingroup	GCA_020503185.1	ASM2050318v1	Fumigati	Fumigati	Aspergillus_fumigatus	F-1-13L-1	No	Aspergillus_fumigatus_F-1-13L-1	97	0.1	1.2	1.7	0.4967	28526979	9470	Leibniz-HKI
Ingroup	GCA_020503105.1	ASM2050310v1	Fumigati	Fumigati	Aspergillus_fumigatus	F-1-13L-3	No	Aspergillus_fumigatus_F-1-13L-3	96.9	0.1	1.3	1.7	0.4972	28488026	9481	Leibniz-HKI
Ingroup	GCA_020501885.1	ASM2050188v1	Fumigati	Fumigati	Aspergillus_fumigatus	F-1-14-1	No	Aspergillus_fumigatus_F-1-14-1	97	0.1	1.2	1.7	0.4949	28425878	9379	Leibniz-HKI
Ingroup	GCA_020503165.1	ASM2050316v1	Fumigati	Fumigati	Aspergillus_fumigatus	F-1-33L-2	No	Aspergillus_fumigatus_F-1-33L-2	96.8	0.1	1.4	1.7	0.5008	27471615	9310	Leibniz-HKI
Ingroup	GCA_020501115.1	ASM2050111v1	Fumigati	Fumigati	Aspergillus_fumigatus	F-1-39-1	No	Aspergillus_fumigatus_F-1-39-1	97.1	0.1	1.2	1.6	0.4958	27929182	9242	Leibniz-HKI
Ingroup	GCA_020503095.1	ASM2050309v1	Fumigati	Fumigati	Aspergillus_fumigatus	F-1-3L-1	No	Aspergillus_fumigatus_F-1-3L-1	97.1	0.1	1.2	1.6	0.4974	27907996	9261	Leibniz-HKI
Ingroup	GCA_020501175.1	ASM2050117v1	Fumigati	Fumigati	Aspergillus_fumigatus	F-1-42-2	No	Aspergillus_fumigatus_F-1-42-2	97	0.1	1.3	1.6	0.492	29244949	9559	Leibniz-HKI
Ingroup	GCA_020503205.1	ASM2050320v1	Fumigati	Fumigati	Aspergillus_fumigatus	F-1-4L-1	No	Aspergillus_fumigatus_F-1-4L-1	97	0	1.2	1.8	0.4949	28176902	9277	Leibniz-HKI
Ingroup	GCA_020501785.1	ASM2050178v1	Fumigati	Fumigati	Aspergillus_fumigatus	G-2-1-2	No	Aspergillus_fumigatus_G-2-1-2	96.8	0.1	1.3	1.8	0.4944	28505666	9451	Leibniz-HKI
Ingroup	GCA_020501765.1	ASM2050176v1	Fumigati	Fumigati	Aspergillus_fumigatus	G-2-14-1	No	Aspergillus_fumigatus_G-2-14-1	97.2	0.1	1	1.7	0.4978	28695284	9537	Leibniz-HKI
Ingroup	GCA_020501815.1	ASM2050181v1	Fumigati	Fumigati	Aspergillus_fumigatus	G-2-22-4	No	Aspergillus_fumigatus_G-2-22-4	96.5	0.1	1.4	2	0.4998	27503192	9302	Leibniz-HKI
Ingroup	GCA_020501705.1	ASM2050170v1	Fumigati	Fumigati	Aspergillus_fumigatus	G-2-3-1	No	Aspergillus_fumigatus_G-2-3-1	97.2	0	1.2	1.6	0.4953	28087233	9287	Leibniz-HKI
Ingroup	GCA_020501735.1	ASM2050173v1	Fumigati	Fumigati	Aspergillus_fumigatus	G-2-5-2	No	Aspergillus_fumigatus_G-2-5-2	96.9	0.1	1.3	1.7	0.4953	27933223	9257	Leibniz-HKI
Ingroup	GCA_020501805.1	ASM2050180v1	Fumigati	Fumigati	Aspergillus_fumigatus	G-2-6-1	No	Aspergillus_fumigatus_G-2-6-1	97.3	0	1.2	1.5	0.4947	28468055	9371	Leibniz-HKI
Ingroup	GCA_020501715.1	ASM2050171v1	Fumigati	Fumigati	Aspergillus_fumigatus	G-2-9-2	No	Aspergillus_fumigatus_G-2-9-2	97.4	0	1	1.6	0.4942	28879096	9478	Leibniz-HKI
Ingroup	GCA_020502025.1	ASM2050202v1	Fumigati	Fumigati	Aspergillus_fumigatus	H-1-1-2	No	Aspergillus_fumigatus_H-1-1-2	97.3	0	1.2	1.5	0.4946	28684295	9432	Leibniz-HKI
Ingroup	GCA_020501995.1	ASM2050199v1	Fumigati	Fumigati	Aspergillus_fumigatus	H-1-10-6	No	Aspergillus_fumigatus_H-1-10-6	96.8	0.1	1.3	1.8	0.4982	30116072	10961	Leibniz-HKI
Ingroup	GCA_020502625.1	ASM2050262v1	Fumigati	Fumigati	Aspergillus_fumigatus	H-1-15-2	No	Aspergillus_fumigatus_H-1-15-2	97.2	0	1.2	1.6	0.4997	27935943	9369	Leibniz-HKI
Ingroup	GCA_020502245.1	ASM2050224v1	Fumigati	Fumigati	Aspergillus_fumigatus	H-1-21-5	No	Aspergillus_fumigatus_H-1-21-5	97.1	0.1	1.1	1.7	0.4994	28333876	9505	Leibniz-HKI
Ingroup	GCA_020502215.1	ASM2050221v1	Fumigati	Fumigati	Aspergillus_fumigatus	H-1-21-9	No	Aspergillus_fumigatus_H-1-21-9	97	0	1.4	1.6	0.499	28048065	9420	Leibniz-HKI
Ingroup	GCA_020501985.1	ASM2050198v1	Fumigati	Fumigati	Aspergillus_fumigatus	H-1-23-3	No	Aspergillus_fumigatus_H-1-23-3	97.4	0.1	1	1.5	0.4945	28653678	9370	Leibniz-HKI
Ingroup	GCA_020501875.1	ASM2050187v1	Fumigati	Fumigati	Aspergillus_fumigatus	H-1-26-1	No	Aspergillus_fumigatus_H-1-26-1	97.1	0.1	1.2	1.6	0.4953	28590607	9449	Leibniz-HKI
Ingroup	GCA_020502125.1	ASM2050212v1	Fumigati	Fumigati	Aspergillus_fumigatus	H-1-29-2	No	Aspergillus_fumigatus_H-1-29-2	97.2	0	1.2	1.6	0.4989	27767854	9311	Leibniz-HKI
Ingroup	GCA_020502225.1	ASM2050222v1	Fumigati	Fumigati	Aspergillus_fumigatus	H-1-30-2	No	Aspergillus_fumigatus_H-1-30-2	97.4	0	0.9	1.7	0.4952	28255791	9273	Leibniz-HKI
Ingroup	GCA_002234955.1	ASM223495v1	Fumigati	Fumigati	Aspergillus_fumigatus	HMR AF 270	No	Aspergillus_fumigatus_HMR_AF_270	96.8	0.1	1.5	1.6	0.4922	29478624	9551	University of Montreal
Ingroup	GCA_002234985.1	ASM223498v1	Fumigati	Fumigati	Aspergillus_fumigatus	HMR AF 706	No	Aspergillus_fumigatus_HMR_AF_706	95.7	0.4	1.4	2.5	0.4955	28231324	9286	University of Montreal
Ingroup	GCA_020503055.1	ASM2050305v1	Fumigati	Fumigati	Aspergillus_fumigatus	I-1-12-1	No	Aspergillus_fumigatus_I-1-12-1	97	0	1.3	1.7	0.4952	28218037	9283	Leibniz-HKI
Ingroup	GCA_020502725.1	ASM2050272v1	Fumigati	Fumigati	Aspergillus_fumigatus	I-1-19-2	No	Aspergillus_fumigatus_I-1-19-2	97	0.1	1.2	1.7	0.4975	28209615	9379	Leibniz-HKI
Ingroup	GCA_020502705.1	ASM2050270v1	Fumigati	Fumigati	Aspergillus_fumigatus	I-1-2-2	No	Aspergillus_fumigatus_I-1-2-2	96.7	0.1	1.2	2	0.5007	27545848	9334	Leibniz-HKI
Ingroup	GCA_020502715.1	ASM2050271v1	Fumigati	Fumigati	Aspergillus_fumigatus	I-1-2-4	No	Aspergillus_fumigatus_I-1-2-4	96.9	0.1	1.2	1.8	0.4969	28327385	9396	Leibniz-HKI
Ingroup	GCA_020502995.1	ASM2050299v1	Fumigati	Fumigati	Aspergillus_fumigatus	I-1-22-4	No	Aspergillus_fumigatus_I-1-22-4	96.8	0.1	1.3	1.8	0.5021	27899817	9559	Leibniz-HKI
Ingroup	GCA_020503015.1	ASM2050301v1	Fumigati	Fumigati	Aspergillus_fumigatus	I-1-22-5	No	Aspergillus_fumigatus_I-1-22-5	96.8	0.1	1.3	1.8	0.5008	27592659	9395	Leibniz-HKI
Ingroup	GCA_020503085.1	ASM2050308v1	Fumigati	Fumigati	Aspergillus_fumigatus	I-1-25-1	No	Aspergillus_fumigatus_I-1-25-1	97.2	0	1.2	1.6	0.4982	27813052	9306	Leibniz-HKI
Ingroup	GCA_020502875.1	ASM2050287v1	Fumigati	Fumigati	Aspergillus_fumigatus	I-1-32-1	No	Aspergillus_fumigatus_I-1-32-1	97	0	1.1	1.9	0.5005	28029597	9425	Leibniz-HKI
Ingroup	GCA_020502985.1	ASM2050298v1	Fumigati	Fumigati	Aspergillus_fumigatus	I-1-32-2	No	Aspergillus_fumigatus_I-1-32-2	97.2	0.1	1.1	1.6	0.5004	28192916	9488	Leibniz-HKI
Ingroup	GCA_020501935.1	ASM2050193v1	Fumigati	Fumigati	Aspergillus_fumigatus	I-1-48-3	No	Aspergillus_fumigatus_I-1-48-3	97.1	0.1	1.1	1.7	0.495	28879625	9496	Leibniz-HKI
Ingroup	GCA_020501905.1	ASM2050190v1	Fumigati	Fumigati	Aspergillus_fumigatus	I-1-49-3	No	Aspergillus_fumigatus_I-1-49-3	97.1	0.1	1.2	1.6	0.4961	29187600	9909	Leibniz-HKI
Ingroup	GCA_001643665.1	ASM164366v1	Fumigati	Fumigati	Aspergillus_fumigatus	ISSFT-021	No	Aspergillus_fumigatus_ISSFT-021	95.3	0.2	1.3	3.2	0.4942	28526023	12026	Jet Propulsion Laboratory, California Institute of Technology
Ingroup	GCA_020503195.1	ASM2050319v1	Fumigati	Fumigati	Aspergillus_fumigatus	K-1-12L-1	No	Aspergillus_fumigatus_K-1-12L-1	97.1	0.1	1.2	1.6	0.4948	28151001	9300	Leibniz-HKI
Ingroup	GCA_020503665.1	ASM2050366v1	Fumigati	Fumigati	Aspergillus_fumigatus	K-1-18L-3	No	Aspergillus_fumigatus_K-1-18L-3	97.3	0.1	1.1	1.5	0.4937	28837655	9451	Leibniz-HKI
Ingroup	GCA_020503555.1	ASM2050355v1	Fumigati	Fumigati	Aspergillus_fumigatus	K-1-18L-6	No	Aspergillus_fumigatus_K-1-18L-6	97	0.1	1.2	1.7	0.4938	28828458	9436	Leibniz-HKI
Ingroup	GCA_020502105.1	ASM2050210v1	Fumigati	Fumigati	Aspergillus_fumigatus	K-1-1L-2	No	Aspergillus_fumigatus_K-1-1L-2	96.9	0.1	1.1	1.9	0.4955	28774847	9505	Leibniz-HKI
Ingroup	GCA_020503595.1	ASM2050359v1	Fumigati	Fumigati	Aspergillus_fumigatus	K-1-1L-5	No	Aspergillus_fumigatus_K-1-1L-5	97	0.1	1.2	1.7	0.4952	28991368	9579	Leibniz-HKI
Ingroup	GCA_020503265.1	ASM2050326v1	Fumigati	Fumigati	Aspergillus_fumigatus	K-1-24L-1	No	Aspergillus_fumigatus_K-1-24L-1	97.1	0.1	1.2	1.6	0.4971	28254843	9436	Leibniz-HKI
Ingroup	GCA_020503635.1	ASM2050363v1	Fumigati	Fumigati	Aspergillus_fumigatus	K-1-32s-1	No	Aspergillus_fumigatus_K-1-32s-1	96.7	0	1.3	2	0.4958	28429573	9404	Leibniz-HKI
Ingroup	GCA_020503705.1	ASM2050370v1	Fumigati	Fumigati	Aspergillus_fumigatus	K-1-34L-1	No	Aspergillus_fumigatus_K-1-34L-1	97	0	1.3	1.7	0.4947	28730191	9461	Leibniz-HKI
Ingroup	GCA_020503715.1	ASM2050371v1	Fumigati	Fumigati	Aspergillus_fumigatus	K-1-3L-2	No	Aspergillus_fumigatus_K-1-3L-2	96.9	0.1	1.2	1.8	0.4992	28015221	9466	Leibniz-HKI
Ingroup	GCA_020503545.1	ASM2050354v1	Fumigati	Fumigati	Aspergillus_fumigatus	K-1-3L-4	No	Aspergillus_fumigatus_K-1-3L-4	97.1	0	1.3	1.6	0.4965	28060071	9327	Leibniz-HKI
Ingroup	GCA_020502095.1	ASM2050209v1	Fumigati	Fumigati	Aspergillus_fumigatus	K-1-48s-1	No	Aspergillus_fumigatus_K-1-48s-1	97.3	0.1	1	1.6	0.494	29313889	9607	Leibniz-HKI
Ingroup	GCA_020503535.1	ASM2050353v1	Fumigati	Fumigati	Aspergillus_fumigatus	K-1-4s-1	No	Aspergillus_fumigatus_K-1-4s-1	97.1	0.1	1.2	1.6	0.4922	29273995	9540	Leibniz-HKI
Ingroup	GCA_020503245.1	ASM2050324v1	Fumigati	Fumigati	Aspergillus_fumigatus	K-1-4s-1_2	No	Aspergillus_fumigatus_K-1-4s-1_2	96.9	0.1	1.2	1.8	0.4927	29206520	9525	Leibniz-HKI
Ingroup	GCA_020503565.1	ASM2050356v1	Fumigati	Fumigati	Aspergillus_fumigatus	K-1-8L-1	No	Aspergillus_fumigatus_K-1-8L-1	96.9	0.1	1.2	1.8	0.4926	29094513	9449	Leibniz-HKI
Ingroup	GCA_020502045.1	ASM2050204v1	Fumigati	Fumigati	Aspergillus_fumigatus	K-1-8L-3	No	Aspergillus_fumigatus_K-1-8L-3	97.4	0.1	1.1	1.4	0.4955	28584837	9442	Leibniz-HKI
Ingroup	GCA_020503305.1	ASM2050330v1	Fumigati	Fumigati	Aspergillus_fumigatus	L-2-11-2	No	Aspergillus_fumigatus_L-2-11-2	97.1	0.1	1.1	1.7	0.4924	28476041	9279	Leibniz-HKI
Ingroup	GCA_020503295.1	ASM2050329v1	Fumigati	Fumigati	Aspergillus_fumigatus	L-2-11-4	No	Aspergillus_fumigatus_L-2-11-4	96.2	0.1	1.8	1.9	0.4953	29103238	9651	Leibniz-HKI
Ingroup	GCA_020502185.1	ASM2050218v1	Fumigati	Fumigati	Aspergillus_fumigatus	L-2-13-4	No	Aspergillus_fumigatus_L-2-13-4	97	0.1	1.3	1.6	0.4975	27913724	9304	Leibniz-HKI
Ingroup	GCA_020503375.1	ASM2050337v1	Fumigati	Fumigati	Aspergillus_fumigatus	L-2-15-4	No	Aspergillus_fumigatus_L-2-15-4	97.1	0	1.2	1.7	0.495	28074625	9281	Leibniz-HKI
Ingroup	GCA_020503515.1	ASM2050351v1	Fumigati	Fumigati	Aspergillus_fumigatus	L-2-16-1	No	Aspergillus_fumigatus_L-2-16-1	97	0.1	1.2	1.7	0.4961	28360234	9387	Leibniz-HKI
Ingroup	GCA_020503365.1	ASM2050336v1	Fumigati	Fumigati	Aspergillus_fumigatus	L-2-16-3	No	Aspergillus_fumigatus_L-2-16-3	97.2	0.1	1.2	1.5	0.495	28237466	9330	Leibniz-HKI
Ingroup	GCA_020503465.1	ASM2050346v1	Fumigati	Fumigati	Aspergillus_fumigatus	L-2-17-1	No	Aspergillus_fumigatus_L-2-17-1	96.9	0.1	1.4	1.6	0.4994	27583147	9285	Leibniz-HKI
Ingroup	GCA_020502365.1	ASM2050236v1	Fumigati	Fumigati	Aspergillus_fumigatus	L-2-21-2	No	Aspergillus_fumigatus_L-2-21-2	97.1	0.1	1.2	1.6	0.492	29589490	9537	Leibniz-HKI
Ingroup	GCA_020503345.1	ASM2050334v1	Fumigati	Fumigati	Aspergillus_fumigatus	L-2-22-4	No	Aspergillus_fumigatus_L-2-22-4	97	0.1	1.2	1.7	0.4961	28742810	9529	Leibniz-HKI
Ingroup	GCA_020502385.1	ASM2050238v1	Fumigati	Fumigati	Aspergillus_fumigatus	L-2-24-1	No	Aspergillus_fumigatus_L-2-24-1	95.9	0.1	1.8	2.2	0.4977	28762267	9713	Leibniz-HKI
Ingroup	GCA_020502375.1	ASM2050237v1	Fumigati	Fumigati	Aspergillus_fumigatus	L-2-4-3	No	Aspergillus_fumigatus_L-2-4-3	97.1	0.1	1.3	1.5	0.497	27978829	9325	Leibniz-HKI
Ingroup	GCA_020503435.1	ASM2050343v1	Fumigati	Fumigati	Aspergillus_fumigatus	L-2-7-1	No	Aspergillus_fumigatus_L-2-7-1	97.2	0	1.2	1.6	0.495	28079410	9292	Leibniz-HKI
Ingroup	GCA_020503445.1	ASM2050344v1	Fumigati	Fumigati	Aspergillus_fumigatus	L-2-7-2	No	Aspergillus_fumigatus_L-2-7-2	97.2	0.1	1	1.7	0.4953	28600000	9421	Leibniz-HKI
Ingroup	GCA_020503455.1	ASM2050345v1	Fumigati	Fumigati	Aspergillus_fumigatus	L-2-9-1	No	Aspergillus_fumigatus_L-2-9-1	96.9	0	1.4	1.7	0.4947	28247170	9322	Leibniz-HKI
Ingroup	GCA_020503395.1	ASM2050339v1	Fumigati	Fumigati	Aspergillus_fumigatus	L-2-9-5	No	Aspergillus_fumigatus_L-2-9-5	96.9	0.1	1.3	1.7	0.4965	28155566	9341	Leibniz-HKI
Ingroup	GCA_020501615.1	ASM2050161v1	Fumigati	Fumigati	Aspergillus_fumigatus	L-3-11-1	No	Aspergillus_fumigatus_L-3-11-1	97	0.1	1.2	1.7	0.4967	28680153	9523	Leibniz-HKI
Ingroup	GCA_020501495.1	ASM2050149v1	Fumigati	Fumigati	Aspergillus_fumigatus	L-3-11-2	No	Aspergillus_fumigatus_L-3-11-2	97.1	0.1	1.1	1.7	0.4956	28974757	9576	Leibniz-HKI
Ingroup	GCA_020501605.1	ASM2050160v1	Fumigati	Fumigati	Aspergillus_fumigatus	L-3-13-1	No	Aspergillus_fumigatus_L-3-13-1	97.2	0	1.3	1.5	0.4953	28139393	9283	Leibniz-HKI
Ingroup	GCA_020501575.1	ASM2050157v1	Fumigati	Fumigati	Aspergillus_fumigatus	L-3-13-2	No	Aspergillus_fumigatus_L-3-13-2	97.3	0.1	1.1	1.5	0.4929	29151304	9514	Leibniz-HKI
Ingroup	GCA_020501635.1	ASM2050163v1	Fumigati	Fumigati	Aspergillus_fumigatus	L-3-15-2	No	Aspergillus_fumigatus_L-3-15-2	97.2	0.1	1.2	1.5	0.4995	27918570	9408	Leibniz-HKI
Ingroup	GCA_020501695.1	ASM2050169v1	Fumigati	Fumigati	Aspergillus_fumigatus	L-3-21-1	No	Aspergillus_fumigatus_L-3-21-1	97.3	0.1	1.1	1.5	0.4954	28776466	9514	Leibniz-HKI
Ingroup	GCA_020501645.1	ASM2050164v1	Fumigati	Fumigati	Aspergillus_fumigatus	L-3-21-3	No	Aspergillus_fumigatus_L-3-21-3	97.1	0.1	1.2	1.6	0.4967	28599260	9438	Leibniz-HKI
Ingroup	GCA_020501535.1	ASM2050153v1	Fumigati	Fumigati	Aspergillus_fumigatus	L-3-22-2	No	Aspergillus_fumigatus_L-3-22-2	97.2	0	1.2	1.6	0.4946	28488299	9396	Leibniz-HKI
Ingroup	GCA_020501555.1	ASM2050155v1	Fumigati	Fumigati	Aspergillus_fumigatus	L-3-24-1	No	Aspergillus_fumigatus_L-3-24-1	97	0.1	1.2	1.7	0.4955	28453784	9406	Leibniz-HKI
Ingroup	GCA_020501475.1	ASM2050147v1	Fumigati	Fumigati	Aspergillus_fumigatus	L-3-24-3	No	Aspergillus_fumigatus_L-3-24-3	97	0.1	1.3	1.6	0.4986	28229341	9472	Leibniz-HKI
Ingroup	GCA_020501545.1	ASM2050154v1	Fumigati	Fumigati	Aspergillus_fumigatus	L-3-7-1	No	Aspergillus_fumigatus_L-3-7-1	97.2	0.1	1.1	1.6	0.5004	27581182	9333	Leibniz-HKI
Outgroup	GCF_000149645.2	ASM14964v3	Fumigati	Fumigati	Aspergillus_fischeri	NRRL 181	Yes	Aspergillus_fischeri_NRRL_181	98.1	0.2	1.3	0.4	0.4955	31665876	10388	TIGR
Outgroup	GCA_016748045.1	ASM1674804v1	Fumigati	Fumigati	Aspergillus_fischeri	NRRL4161	No	Aspergillus_fischeri_NRRL4161	95.6	0.2	0.2	4	0.495	31022650	10656	Vanderbilt University
Ingroup	GCA_020500705.1	ASM2050070v1	Fumigati	Fumigati	Aspergillus_fumigatus	NRZ-2014-065	No	Aspergillus_fumigatus_NRZ-2014-065	97.4	0	1	1.6	0.493	28844010	9377	Leibniz-HKI
Ingroup	GCA_020500765.1	ASM2050076v1	Fumigati	Fumigati	Aspergillus_fumigatus	NRZ-2015-218	No	Aspergillus_fumigatus_NRZ-2015-218	97.3	0	1	1.7	0.4945	28275619	9273	Leibniz-HKI
Ingroup	GCA_020500285.1	ASM2050028v1	Fumigati	Fumigati	Aspergillus_fumigatus	NRZ-2016-032	No	Aspergillus_fumigatus_NRZ-2016-032	97	0.1	1.2	1.7	0.4952	28882502	9490	Leibniz-HKI
Ingroup	GCA_020499785.1	ASM2049978v1	Fumigati	Fumigati	Aspergillus_fumigatus	NRZ-2016-063	No	Aspergillus_fumigatus_NRZ-2016-063	97.2	0	1.2	1.6	0.4926	29074193	9545	Leibniz-HKI
Ingroup	GCA_020499755.1	ASM2049975v1	Fumigati	Fumigati	Aspergillus_fumigatus	NRZ-2016-071	No	Aspergillus_fumigatus_NRZ-2016-071	97.2	0.1	1.3	1.4	0.4947	29320939	9577	Leibniz-HKI
Ingroup	GCA_020499715.1	ASM2049971v1	Fumigati	Fumigati	Aspergillus_fumigatus	NRZ-2016-108	No	Aspergillus_fumigatus_NRZ-2016-108	97.3	0	1.1	1.6	0.4948	28504902	9349	Leibniz-HKI
Ingroup	GCA_020499685.1	ASM2049968v1	Fumigati	Fumigati	Aspergillus_fumigatus	NRZ-2016-121	No	Aspergillus_fumigatus_NRZ-2016-121	97.2	0.1	1.1	1.6	0.4931	28444795	9267	Leibniz-HKI
Ingroup	GCA_020499675.1	ASM2049967v1	Fumigati	Fumigati	Aspergillus_fumigatus	NRZ-2016-141	No	Aspergillus_fumigatus_NRZ-2016-141	97.5	0.1	1	1.4	0.4954	28790710	9487	Leibniz-HKI
Ingroup	GCA_020499695.1	ASM2049969v1	Fumigati	Fumigati	Aspergillus_fumigatus	NRZ-2016-342	No	Aspergillus_fumigatus_NRZ-2016-342	97.2	0	1.2	1.6	0.4942	28636847	9351	Leibniz-HKI
Ingroup	GCA_020500935.1	ASM2050093v1	Fumigati	Fumigati	Aspergillus_fumigatus	NRZ-2017-039	No	Aspergillus_fumigatus_NRZ-2017-039	97.4	0.1	1.1	1.4	0.4948	28295300	9294	Leibniz-HKI
Ingroup	GCA_020500905.1	ASM2050090v1	Fumigati	Fumigati	Aspergillus_fumigatus	NRZ-2017-040	No	Aspergillus_fumigatus_NRZ-2017-040	97.1	0.1	1	1.8	0.4997	27608923	9295	Leibniz-HKI
Ingroup	GCA_020500865.1	ASM2050086v1	Fumigati	Fumigati	Aspergillus_fumigatus	NRZ-2017-069	No	Aspergillus_fumigatus_NRZ-2017-069	97.2	0	1.1	1.7	0.4948	28092100	9200	Leibniz-HKI
Ingroup	GCA_020500875.1	ASM2050087v1	Fumigati	Fumigati	Aspergillus_fumigatus	NRZ-2017-076	No	Aspergillus_fumigatus_NRZ-2017-076	97.4	0.1	1	1.5	0.4954	28888981	9533	Leibniz-HKI
Ingroup	GCA_020500845.1	ASM2050084v1	Fumigati	Fumigati	Aspergillus_fumigatus	NRZ-2017-096	No	Aspergillus_fumigatus_NRZ-2017-096	97.4	0	1	1.6	0.4962	28459965	9421	Leibniz-HKI
Ingroup	GCA_020500455.1	ASM2050045v1	Fumigati	Fumigati	Aspergillus_fumigatus	NRZ-2017-101	No	Aspergillus_fumigatus_NRZ-2017-101	97.2	0.1	1.2	1.5	0.4951	28959711	9511	Leibniz-HKI
Ingroup	GCA_020500815.1	ASM2050081v1	Fumigati	Fumigati	Aspergillus_fumigatus	NRZ-2017-115	No	Aspergillus_fumigatus_NRZ-2017-115	97	0.1	1.2	1.7	0.4954	29002076	9505	Leibniz-HKI
Ingroup	GCA_020500805.1	ASM2050080v1	Fumigati	Fumigati	Aspergillus_fumigatus	NRZ-2017-134	No	Aspergillus_fumigatus_NRZ-2017-134	97.2	0.1	1.2	1.5	0.494	28374250	9291	Leibniz-HKI
Ingroup	GCA_020500785.1	ASM2050078v1	Fumigati	Fumigati	Aspergillus_fumigatus	NRZ-2017-195	No	Aspergillus_fumigatus_NRZ-2017-195	97.4	0.1	1	1.5	0.4952	28875295	9518	Leibniz-HKI
Ingroup	GCA_020500775.1	ASM2050077v1	Fumigati	Fumigati	Aspergillus_fumigatus	NRZ-2017-214	No	Aspergillus_fumigatus_NRZ-2017-214	97.4	0	1	1.6	0.4948	28450857	9324	Leibniz-HKI
Ingroup	GCA_020500695.1	ASM2050069v1	Fumigati	Fumigati	Aspergillus_fumigatus	NRZ-2017-282	No	Aspergillus_fumigatus_NRZ-2017-282	97.3	0	1	1.7	0.4932	28350381	9255	Leibniz-HKI
Ingroup	GCA_020500685.1	ASM2050068v1	Fumigati	Fumigati	Aspergillus_fumigatus	NRZ-2017-283	No	Aspergillus_fumigatus_NRZ-2017-283	97.3	0.1	1.1	1.5	0.4981	28661373	9554	Leibniz-HKI
Ingroup	GCA_020500655.1	ASM2050065v1	Fumigati	Fumigati	Aspergillus_fumigatus	NRZ-2017-322	No	Aspergillus_fumigatus_NRZ-2017-322	97.3	0.1	1.2	1.4	0.495	28773727	9437	Leibniz-HKI
Ingroup	GCA_020500215.1	ASM2050021v1	Fumigati	Fumigati	Aspergillus_fumigatus	NRZ-2017-339	No	Aspergillus_fumigatus_NRZ-2017-339	96.9	0.1	1.1	1.9	0.4995	28077888	9474	Leibniz-HKI
Ingroup	GCA_020500645.1	ASM2050064v1	Fumigati	Fumigati	Aspergillus_fumigatus	NRZ-2017-346	No	Aspergillus_fumigatus_NRZ-2017-346	97.7	0.1	0.9	1.3	0.4949	28775373	9415	Leibniz-HKI
Ingroup	GCA_020500605.1	ASM2050060v1	Fumigati	Fumigati	Aspergillus_fumigatus	NRZ-2017-362	No	Aspergillus_fumigatus_NRZ-2017-362	96.8	0.1	1.3	1.8	0.4899	29392878	9449	Leibniz-HKI
Ingroup	GCA_020500595.1	ASM2050059v1	Fumigati	Fumigati	Aspergillus_fumigatus	NRZ-2017-381	No	Aspergillus_fumigatus_NRZ-2017-381	97.2	0	1.1	1.7	0.4933	28682044	9304	Leibniz-HKI
Ingroup	GCA_020500565.1	ASM2050056v1	Fumigati	Fumigati	Aspergillus_fumigatus	NRZ-2017-434	No	Aspergillus_fumigatus_NRZ-2017-434	97.3	0	1.2	1.5	0.4944	29063869	9535	Leibniz-HKI
Ingroup	GCA_020500555.1	ASM2050055v1	Fumigati	Fumigati	Aspergillus_fumigatus	NRZ-2017-508	No	Aspergillus_fumigatus_NRZ-2017-508	97.3	0	0.9	1.8	0.4937	28515497	9291	Leibniz-HKI
Ingroup	GCA_020500545.1	ASM2050054v1	Fumigati	Fumigati	Aspergillus_fumigatus	NRZ-2017-534	No	Aspergillus_fumigatus_NRZ-2017-534	96.8	0.1	1.5	1.6	0.4886	30619450	9843	Leibniz-HKI
Ingroup	GCA_020500535.1	ASM2050053v1	Fumigati	Fumigati	Aspergillus_fumigatus	NRZ-2017-537	No	Aspergillus_fumigatus_NRZ-2017-537	97.1	0.1	1.2	1.6	0.4919	29524334	9646	Leibniz-HKI
Ingroup	GCA_020500485.1	ASM2050048v1	Fumigati	Fumigati	Aspergillus_fumigatus	NRZ-2017-546	No	Aspergillus_fumigatus_NRZ-2017-546	97.4	0.1	1.1	1.4	0.4946	28517128	9446	Leibniz-HKI
Ingroup	GCA_020500465.1	ASM2050046v1	Fumigati	Fumigati	Aspergillus_fumigatus	NRZ-2018-043	No	Aspergillus_fumigatus_NRZ-2018-043	97.3	0.1	1.1	1.5	0.4958	28399898	9377	Leibniz-HKI
Ingroup	GCA_020500475.1	ASM2050047v1	Fumigati	Fumigati	Aspergillus_fumigatus	NRZ-2018-097	No	Aspergillus_fumigatus_NRZ-2018-097	97	0	1.3	1.7	0.4945	28223574	9290	Leibniz-HKI
Ingroup	GCA_020500445.1	ASM2050044v1	Fumigati	Fumigati	Aspergillus_fumigatus	NRZ-2018-123	No	Aspergillus_fumigatus_NRZ-2018-123	97.2	0	1	1.8	0.4946	28079454	9235	Leibniz-HKI
Ingroup	GCA_020500395.1	ASM2050039v1	Fumigati	Fumigati	Aspergillus_fumigatus	NRZ-2018-146	No	Aspergillus_fumigatus_NRZ-2018-146	97.4	0	1.1	1.5	0.4923	28491286	9250	Leibniz-HKI
Ingroup	GCA_020500385.1	ASM2050038v1	Fumigati	Fumigati	Aspergillus_fumigatus	NRZ-2018-236	No	Aspergillus_fumigatus_NRZ-2018-236	97.2	0.1	1.2	1.5	0.4955	28626499	9447	Leibniz-HKI
Ingroup	GCA_020500355.1	ASM2050035v1	Fumigati	Fumigati	Aspergillus_fumigatus	NRZ-2018-272	No	Aspergillus_fumigatus_NRZ-2018-272	97.6	0.1	1.1	1.2	0.4943	29180784	9565	Leibniz-HKI
Ingroup	GCA_020500365.1	ASM2050036v1	Fumigati	Fumigati	Aspergillus_fumigatus	NRZ-2018-281	No	Aspergillus_fumigatus_NRZ-2018-281	97.4	0	1	1.6	0.4988	28411783	9499	Leibniz-HKI
Ingroup	GCA_020500305.1	ASM2050030v1	Fumigati	Fumigati	Aspergillus_fumigatus	NRZ-2018-286	No	Aspergillus_fumigatus_NRZ-2018-286	97.4	0.1	1	1.5	0.495	28217744	9272	Leibniz-HKI
Ingroup	GCA_020500275.1	ASM2050027v1	Fumigati	Fumigati	Aspergillus_fumigatus	NRZ-2018-290	No	Aspergillus_fumigatus_NRZ-2018-290	97.2	0.1	1	1.7	0.4924	29291325	9447	Leibniz-HKI
Ingroup	GCA_020500295.1	ASM2050029v1	Fumigati	Fumigati	Aspergillus_fumigatus	NRZ-2018-300	No	Aspergillus_fumigatus_NRZ-2018-300	97.4	0.1	1	1.5	0.4949	28962044	9513	Leibniz-HKI
Ingroup	GCA_020500235.1	ASM2050023v1	Fumigati	Fumigati	Aspergillus_fumigatus	NRZ-2018-307	No	Aspergillus_fumigatus_NRZ-2018-307	97.1	0.1	1.1	1.7	0.4914	29839604	9638	Leibniz-HKI
Ingroup	GCA_020500185.1	ASM2050018v1	Fumigati	Fumigati	Aspergillus_fumigatus	NRZ-2018-313	No	Aspergillus_fumigatus_NRZ-2018-313	97.3	0	1	1.7	0.4947	28604347	9384	Leibniz-HKI
Ingroup	GCA_020500205.1	ASM2050020v1	Fumigati	Fumigati	Aspergillus_fumigatus	NRZ-2018-326	No	Aspergillus_fumigatus_NRZ-2018-326	97.2	0	1.1	1.7	0.4937	29047967	9466	Leibniz-HKI
Ingroup	GCA_020499865.1	ASM2049986v1	Fumigati	Fumigati	Aspergillus_fumigatus	NRZ-2018-396	No	Aspergillus_fumigatus_NRZ-2018-396	96.9	0.1	1.2	1.8	0.4946	28682752	9379	Leibniz-HKI
Ingroup	GCA_020499825.1	ASM2049982v1	Fumigati	Fumigati	Aspergillus_fumigatus	NRZ-2018-529	No	Aspergillus_fumigatus_NRZ-2018-529	97.2	0	1.2	1.6	0.4938	28485909	9265	Leibniz-HKI
Ingroup	GCA_020499815.1	ASM2049981v1	Fumigati	Fumigati	Aspergillus_fumigatus	NRZ-2018-539	No	Aspergillus_fumigatus_NRZ-2018-539	97.4	0	1	1.6	0.4941	28601938	9362	Leibniz-HKI
Ingroup	GCA_020499805.1	ASM2049980v1	Fumigati	Fumigati	Aspergillus_fumigatus	NRZ-2018-646	No	Aspergillus_fumigatus_NRZ-2018-646	97	0.1	1.2	1.7	0.4946	28589858	9357	Leibniz-HKI
Ingroup	GCA_020499775.1	ASM2049977v1	Fumigati	Fumigati	Aspergillus_fumigatus	NRZ-2018-649	No	Aspergillus_fumigatus_NRZ-2018-649	97	0.1	1	1.9	0.494	29397117	9667	Leibniz-HKI
Ingroup	GCA_001029325.1	ASM102932v1	Fumigati	Fumigati	Aspergillus_fumigatus	Z5	No	Aspergillus_fumigatus_Z5	98.2	0	0.6	1.2	0.4909	29356075	9540	Youzhi Miao

## Sheet: S2.pecent_identity_protein
Table S2. Percent nucleotide identity across protein-coding regions
Gene Name	percent
AFUA_6G01990	0.952929
AFUA_6G04720	0.928904
AFUA_1G16310	0.433853
AFUA_5G01740	0.98701
AFUA_5G05950	0.999104
AFUA_2G08440	0.856743
AFUA_3G08810	0.996611
AFUA_2G04760	0.989108
AFUA_1G11730	0.915321
AFUA_1G09280	0.851316
AFUA_5G13030	0.817057
AFUA_7G05800	0.498984
AFUA_1G15160	0.920106
AFUA_4G07770	0.998933
AFUA_3G00900	0.817459
AFUA_1G14480	0.479147
AFUA_3G00650	0.914881
AFUA_3G09860	0.495315
AFUA_3G13930	0.996213
AFUA_2G02660	0.975991
AFUA_4G14490	0.828539
AFUA_8G05140	0.99668
AFUA_4G10830	0.653743
AFUA_5G09250	0.565884
AFUA_2G13490	1
AFUA_1G16970	0.992047
AFUA_5G00810	0.999602
AFUA_1G13730	0.950133
AFUA_4G04612	0.902772
AFUA_6G06470	0.99998
AFUA_1G06930	0.999866
AFUA_1G12990	0.952798
AFUA_1G03520	0.986992
AFUA_3G12300	0.999361
AFUA_7G06030	0.94048
AFUA_2G17630	0.908267
AFUA_3G03060	1
AFUA_6G12050	0.892377
AFUA_3G14520	1
AFUA_6G00690	0.989264
AFUA_1G06460	1
AFUA_3G08880	0.69673
AFUA_1G03430	0.999975
AFUA_3G12500	0.724418
AFUA_4G10220	0.994389
AFUA_7G06130	0.96784
AFUA_8G00470	1
AFUA_3G03000	0.993534
AFUA_1G09440	1
AFUA_1G16960	0.999707
AFUA_2G13370	0.977142
AFUA_1G13750	0.986509
AFUA_4G04750	0.966638
AFUA_6G06630	0.599937
AFUA_1G12380	0.99998
AFUA_4G07530	0.677197
AFUA_2G03730	0.913442
AFUA_3G00800	0.998963
AFUA_1G14280	0.983164
AFUA_3G09820	0.876922
AFUA_3G14320	0.994949
AFUA_4G14040	0.823704
AFUA_2G02890	0.551777
AFUA_1G11380	0.994569
AFUA_4G10620	1
AFUA_5G08880	0.968853
AFUA_4G00230	0.903471
AFUA_6G04760	0.935543
AFUA_6G00400	0.477222
AFUA_5G05890	0.986651
AFUA_5G01970	0.580635
AFUA_1G16380	0.826574
AFUA_2G08170	0.479699
AFUA_2G05030	0.861305
AFUA_1G09230	0.997786
AFUA_1G11800	0.99982
AFUA_1G15310	0.999921
AFUA_7G05930	0.856342
AFUA_3G06420	0.888167
AFUA_7G02170	0.898753
AFUA_8G01250	1
AFUA_6G07410	0.989899
AFUA_4G02920	0.99765
AFUA_2G11120	0.999053
AFUA_5G12640	0.895537
AFUA_4G05930	0.832434
AFUA_5G07510	0.51014
AFUA_5G06430	0.996634
AFUA_1G04830	0.998194
AFUA_1G14950	0.971746
AFUA_3G07020	0.999404
AFUA_1G09820	0.975978
AFUA_4G11530	0.971833
AFUA_7G05060	0.802472
AFUA_2G10560	0.999523
AFUA_5G02740	1
AFUA_1G07170	0.898101
AFUA_2G16020	1
AFUA_7G01790	0.726239
AFUA_2G14130	0.972609
AFUA_1G04360	0.991266
AFUA_6G03580	0.997634
AFUA_2G11560	1
AFUA_2G10640	0.590196
AFUA_4G03740	0.899679
AFUA_8G05710	1
AFUA_5G10420	0.54553
AFUA_2G03460	0.779011
AFUA_7G04230	0.999128
AFUA_6G02340	0.787178
AFUA_2G16760	0.849907
AFUA_3G05990	0.957233
AFUA_3G08160	0.911497
AFUA_1G03300	0.847772
AFUA_6G04490	1
AFUA_1G02430	0.927318
AFUA_4G06800	0.997231
AFUA_8G01750	0.831692
AFUA_8G02810	0.999913
AFUA_4G08730	0.704962
AFUA_3G02270	0.960567
AFUA_5G12880	0.971259
AFUA_6G07270	0.94736
AFUA_6G10010	0.979801
AFUA_2G01130	1
AFUA_4G11690	0.997808
AFUA_1G09670	0.999566
AFUA_6G02260	0.974455
AFUA_7G04010	0.97301
AFUA_3G08400	1
AFUA_3G06410	1
AFUA_2G16820	0.951262
AFUA_5G05740	0.999911
AFUA_4G00570	0.956162
AFUA_3G05610	0.991909
AFUA_6G09590	0.980065
AFUA_1G15390	1
AFUA_4G08470	0.99967
AFUA_4G13310	0.923126
AFUA_3G14940	0.896752
AFUA_2G14580	0.999378
AFUA_6G07630	0.977505
AFUA_4G11850	0.84215
AFUA_2G00930	0.899739
AFUA_5G02820	0.999285
AFUA_2G16040	0.99994
AFUA_1G07580	0.997356
AFUA_2G09750	0.915664
AFUA_1G14790	0.909763
AFUA_1G04470	1
AFUA_6G03590	0.980033
AFUA_2G11550	0.915903
AFUA_2G10730	0.998258
AFUA_8G05660	0.777857
AFUA_4G03630	1
AFUA_5G10680	0.603492
AFUA_6G08310	1
AFUA_1G01350	0.993287
AFUA_5G08020	0.995794
AFUA_5G06630	0.54775
AFUA_1G04350	0.954175
AFUA_1G08960	0.9993
AFUA_3G06750	0.999843
AFUA_1G10160	0.968843
AFUA_5G03650	0.831972
AFUA_3G01420	0.997987
AFUA_7G05100	0.91022
AFUA_2G10440	1
AFUA_6G04110	1
AFUA_3G06310	0.979036
AFUA_8G01510	0.976525
AFUA_7G02220	0.997211
AFUA_2G15470	0.982236
AFUA_6G07620	0.796932
AFUA_5G12510	0.923681
AFUA_3G14050	0.9993
AFUA_2G02980	0.937983
AFUA_4G14020	0.630758
AFUA_4G04190	1
AFUA_2G10460	0.998489
AFUA_4G10480	0.859725
AFUA_5G08780	0.974456
AFUA_4G07500	0.950069
AFUA_2G03850	0.960916
AFUA_1G14340	0.690495
AFUA_1G02730	0.936968
AFUA_3G09810	1
AFUA_3G11610	1
AFUA_2G04610	0.941117
AFUA_1G12050	0.799492
AFUA_1G09460	0.999789
AFUA_6G07100	0.999813
AFUA_7G05870	0.999893
AFUA_1G15270	0.929736
AFUA_4G06830	0.519262
AFUA_6G00300	0.999969
AFUA_6G04590	1
AFUA_5G01870	0.993373
AFUA_5G05450	0.532561
AFUA_5G05490	0.999912
AFUA_2G08650	0.995711
AFUA_3G05860	1
AFUA_5G09380	0.991226
AFUA_7G05890	0.978113
AFUA_8G00920	0.999986
AFUA_3G03050	0.993816
AFUA_1G09190	0.683651
AFUA_2G02050	0.967626
AFUA_3G12190	0.611321
AFUA_1G06660	0.531599
AFUA_6G14180	0.946482
AFUA_1G03410	1
AFUA_3G12480	0.964875
AFUA_4G04720	1
AFUA_6G06550	0.764516
AFUA_2G13100	0.7431
AFUA_1G17100	0.998004
AFUA_2G07420	0.996676
AFUA_6G04870	0.999962
AFUA_1G13270	0.877209
AFUA_2G12220	0.98348
AFUA_4G04440	0.958777
AFUA_6G06430	0.969739
AFUA_2G05440	0.996747
AFUA_1G17440	0.970856
AFUA_2G13530	0.999838
AFUA_1G13820	0.815862
AFUA_2G17520	0.750852
AFUA_3G03020	0.997945
AFUA_6G12250	0.970151
AFUA_4G13390	0.583258
AFUA_6G00440	0.790157
AFUA_1G06570	0.650381
AFUA_5G14570	0.974731
AFUA_4G06860	0.744307
AFUA_1G03800	0.728172
AFUA_3G12240	0.967436
AFUA_2G04770	0.967789
AFUA_1G11720	0.937267
AFUA_3G14720	0.999648
AFUA_1G15180	0.99608
AFUA_7G05960	0.99893
AFUA_6G04550	0.790759
AFUA_6G01800	0.980955
AFUA_5G05930	0.957462
AFUA_1G16230	0.988072
AFUA_5G01300	0.965234
AFUA_2G08570	0.766399
AFUA_2G17070	0.686069
AFUA_3G13820	1
AFUA_4G14130	0.745933
AFUA_2G02920	0.636102
AFUA_6G12830	1
AFUA_4G10700	0.715564
AFUA_5G09010	0.99987
AFUA_1G04390	0.793391
AFUA_4G08250	0.998096
AFUA_3G00640	0.966011
AFUA_1G14290	0.89581
AFUA_3G09830	1
AFUA_2G15930	0.899554
AFUA_3G07050	0.995971
AFUA_1G10210	0.99705
AFUA_7G05070	0.981845
AFUA_2G10950	0.999946
AFUA_1G01640	0.767517
AFUA_5G07430	0.729231
AFUA_5G06680	1
AFUA_1G04880	0.999797
AFUA_3G07620	0.99109
AFUA_6G07720	0.814357
AFUA_1G15650	0.673937
AFUA_5G12350	0.980526
AFUA_3G06000	0.743581
AFUA_7G02270	0.969525
AFUA_8G01240	0.983151
AFUA_7G05540	0.9864
AFUA_4G08440	0.60241
AFUA_3G02320	0.985362
AFUA_5G12670	0.657321
AFUA_6G07500	0.99808
AFUA_2G14670	1
AFUA_2G01180	0.929085
AFUA_4G11920	0.99963
AFUA_7G04020	0.999731
AFUA_6G02300	0.972145
AFUA_2G16610	0.999943
AFUA_3G08280	0.965923
AFUA_3G06450	1
AFUA_1G05620	0.883042
AFUA_5G02240	0.999639
AFUA_4G06090	0.929689
AFUA_3G05330	0.91205
AFUA_2G11370	0.993763
AFUA_2G10530	0.937045
AFUA_8G05270	0.593226
AFUA_4G03840	1
AFUA_5G10750	1
AFUA_5G02840	0.982969
AFUA_2G15560	0.993447
AFUA_1G07570	1
AFUA_6G09220	0.990691
AFUA_3G10590	0.99413
AFUA_1G04450	0.928027
AFUA_6G03740	0.992112
AFUA_5G12040	0.932877
AFUA_4G11200	0.93665
AFUA_2G11380	1
AFUA_2G10610	0.959635
AFUA_8G05620	0.938801
AFUA_5G10490	0.487083
AFUA_5G02890	1
AFUA_1G07750	0.369418
AFUA_2G16060	0.985105
AFUA_1G04460	0.748983
AFUA_6G04150	0.995027
AFUA_4G08870	0.91388
AFUA_5G12870	0.902444
AFUA_3G02240	0.751619
AFUA_6G10330	0.759987
AFUA_6G07310	0.98751
AFUA_4G12070	0.909939
AFUA_2G01210	0.84784
AFUA_5G13920	0.999812
AFUA_8G04460	0.954129
AFUA_6G02530	0.997764
AFUA_7G04060	1
AFUA_3G06210	1
AFUA_3G08230	0.560762
AFUA_2G16740	0.995629
AFUA_6G02120	0.976065
AFUA_8G01790	0.91688
AFUA_4G06820	0.999962
AFUA_3G05550	0.996826
AFUA_6G07700	0.994653
AFUA_5G12302	0.944924
AFUA_3G06460	0.591293
AFUA_8G01440	0.623905
AFUA_7G02210	0.968194
AFUA_5G02100	0.444278
AFUA_3G06990	0.542591
AFUA_1G10340	1
AFUA_6G10500	0.994467
AFUA_7G04960	0.602495
AFUA_2G10890	0.998088
AFUA_4G01560	0.936884
AFUA_1G01450	0.948957
AFUA_5G07770	0.495573
AFUA_5G06570	0.993481
AFUA_1G04950	1
AFUA_1G14620	0.963404
AFUA_2G14530	0.999542
AFUA_7G01490	0.999909
AFUA_2G09700	1
AFUA_8G07230	0.762818
AFUA_6G09170	1
AFUA_4G10710	0.827864
AFUA_5G12010	0.866433
AFUA_2G10720	0.873677
AFUA_2G11540	0.908103
AFUA_4G03890	0.992941
AFUA_6G08220	0.894589
AFUA_2G03700	0.981821
AFUA_4G14500	1
AFUA_3G06190	1
AFUA_7G04310	0.974162
AFUA_3G06490	0.941274
AFUA_5G02330	1
AFUA_5G05880	0.901143
AFUA_1G05310	0.999862
AFUA_1G02010	0.763722
AFUA_6G02110	1
AFUA_6G04330	0.999075
AFUA_4G06560	0.767968
AFUA_7G05360	0.932339
AFUA_1G15380	1
AFUA_6G09550	0.999708
AFUA_4G11710	0.976509
AFUA_6G07520	0.988463
AFUA_8G04500	0.999768
AFUA_5G13580	0.994083
AFUA_1G09450	0.955046
AFUA_6G04290	0.99134
AFUA_8G01310	0.748299
AFUA_5G02220	0.991792
AFUA_2G15160	0.946578
AFUA_4G03150	0.895929
AFUA_2G16540	0.983814
AFUA_4G06010	0.996063
AFUA_4G01570	0.656557
AFUA_1G01620	0.910158
AFUA_1G08930	0.991331
AFUA_1G14860	0.94411
AFUA_3G07680	0.987849
AFUA_1G10390	0.984071
AFUA_6G10670	0.906303
AFUA_5G03600	0.457625
AFUA_2G03680	0.999711
AFUA_3G01410	0.910031
AFUA_4G05850	0.733536
AFUA_6G09150	0.722789
AFUA_1G14720	0.947291
AFUA_2G14510	0.788752
AFUA_3G07910	0.882776
AFUA_6G10430	0.776954
AFUA_2G00540	0.976138
AFUA_4G11560	0.99091
AFUA_2G03310	0.999919
AFUA_3G01470	1
AFUA_2G10760	1
AFUA_6G04440	0.970578
AFUA_7G02090	0.866284
AFUA_5G02280	0.998755
AFUA_2G15800	0.959837
AFUA_6G07490	0.955848
AFUA_4G03190	1
AFUA_1G15680	0.998375
AFUA_2G11330	1
AFUA_2G16670	0.997699
AFUA_6G02550	0.99834
AFUA_5G05780	0.999967
AFUA_5G01910	0.979469
AFUA_2G06250	0.916928
AFUA_1G05370	0.818871
AFUA_1G02280	0.952476
AFUA_6G04500	0.988238
AFUA_5G07890	1
AFUA_1G15830	0.99914
AFUA_7G05430	0.912455
AFUA_6G09980	0.693102
AFUA_3G02100	0.433506
AFUA_2G01080	0.929783
AFUA_3G06720	0.700571
AFUA_1G09580	0.998785
AFUA_5G13780	0.874652
AFUA_2G16340	1
AFUA_2G14360	0.609116
AFUA_1G14740	0.88789
AFUA_2G10010	1
AFUA_7G01480	0.929907
AFUA_3G10740	0.960797
AFUA_2G03890	0.853059
AFUA_6G03690	0.61643
AFUA_1G04520	1
AFUA_4G10930	0.972587
AFUA_5G12050	0.954655
AFUA_6G08250	0.913833
AFUA_2G03420	0.901538
AFUA_5G01210	0.992907
AFUA_2G07550	0.914872
AFUA_6G04880	0.868237
AFUA_2G12690	0.443044
AFUA_4G04800	0.910162
AFUA_2G05400	0.921364
AFUA_1G12440	0.993427
AFUA_6G14040	0.977004
AFUA_5G14360	0.967695
AFUA_3G08550	0.942388
AFUA_4G07060	0.640545
AFUA_1G12930	0.959572
AFUA_3G12740	0.996626
AFUA_4G10010	0.991269
AFUA_5G09450	0.964547
AFUA_8G03900	0.992288
AFUA_3G14370	0.718062
AFUA_4G12970	0.63078
AFUA_2G02320	0.999716
AFUA_4G06630	0.997814
AFUA_4G00740	0.518417
AFUA_5G01680	0.957084
AFUA_2G17300	0.924747
AFUA_3G05700	0.991829
AFUA_3G08600	0.923466
AFUA_6G07130	0.711694
AFUA_2G14970	0.999969
AFUA_3G14690	0.993546
AFUA_5G13150	0.904086
AFUA_7G05780	0.999525
AFUA_1G04080	0.625228
AFUA_3G13010	0.943611
AFUA_2G03770	0.842366
AFUA_3G11760	0.975796
AFUA_1G07660	0.99535
AFUA_2G15940	0.993354
AFUA_3G13760	0.885508
AFUA_4G04060	0.89669
AFUA_8G05220	0.999084
AFUA_6G12610	1
AFUA_1G11270	0.859603
AFUA_3G03330	0.881706
AFUA_1G03920	0.995004
AFUA_3G13350	0.935681
AFUA_3G09610	0.960314
AFUA_3G11900	0.484875
AFUA_2G15905	0.999866
AFUA_1G07440	0.99997
AFUA_8G05630	0.999161
AFUA_4G03595	0.860119
AFUA_6G12840	0.943076
AFUA_1G11320	0.973324
AFUA_3G03160	0.939832
AFUA_4G10810	0.84058
AFUA_4G00150	0.998155
AFUA_4G07040	0.998806
AFUA_6G02010	0.791718
AFUA_3G08680	1
AFUA_2G17040	0.951997
AFUA_1G11610	0.824839
AFUA_2G14900	0.752728
AFUA_6G06740	0.99895
AFUA_5G13410	0.995757
AFUA_3G15080	0.990301
AFUA_1G06860	0.938511
AFUA_5G14300	0.607297
AFUA_8G06040	0.895873
AFUA_3G09380	1
AFUA_4G07050	0.963294
AFUA_1G12970	0.995633
AFUA_4G10230	0.813158
AFUA_5G05790	0.422949
AFUA_7G06080	0.999508
AFUA_3G14540	0.989094
AFUA_2G02290	0.724595
AFUA_4G13360	0.90677
AFUA_5G00700	0.957503
AFUA_2G07480	0.971835
AFUA_6G05290	0.999611
AFUA_1G13790	1
AFUA_2G12110	0.601018
AFUA_2G05530	0.999401
AFUA_1G12290	0.923124
AFUA_1G15460	0.981481
AFUA_5G12860	0.998835
AFUA_4G08920	1
AFUA_3G06860	0.599328
AFUA_1G09130	0.852377
AFUA_3G08380	0.737779
AFUA_5G01700	0.91848
AFUA_2G06330	0.775466
AFUA_5G06390	0.998547
AFUA_1G05510	0.87798
AFUA_1G02040	0.722503
AFUA_5G07550	0.527411
AFUA_6G04570	0.784648
AFUA_4G10970	0.998767
AFUA_5G12170	0.949853
AFUA_5G10630	0.97333
AFUA_8G05430	0.966422
AFUA_6G08230	0.839895
AFUA_2G03650	0.725608
AFUA_4G14590	0.709664
AFUA_1G15080	0.996719
AFUA_7G00270	0.971465
AFUA_7G01860	0.993201
AFUA_2G10190	0.995726
AFUA_3G10730	1
AFUA_8G00210	0.870504
AFUA_6G10720	0.999914
AFUA_4G11420	1
AFUA_5G03750	0.99997
AFUA_2G03690	0.865965
AFUA_3G01300	0.914139
AFUA_7G05250	0.944364
AFUA_4G05940	0.646714
AFUA_4G01360	1
AFUA_1G04710	0.931523
AFUA_2G14490	0.874969
AFUA_1G14810	0.994433
AFUA_3G08140	0.843925
AFUA_4G03170	0.999516
AFUA_1G15670	0.67836
AFUA_2G11240	0.996097
AFUA_6G04220	0.95898
AFUA_8G07200	0.99984
AFUA_5G02300	0.920727
AFUA_2G15360	0.729738
AFUA_4G03090	0.996896
AFUA_1G15700	0.999167
AFUA_2G16510	0.999659
AFUA_5G12520	1
AFUA_6G04370	0.636255
AFUA_5G02460	0.97647
AFUA_2G15190	0.795087
AFUA_3G06840	0.999682
AFUA_6G10750	0.860971
AFUA_4G11160	0.982105
AFUA_2G03120	1
AFUA_3G01560	0.757234
AFUA_6G13340	0.733404
AFUA_4G01420	0.999813
AFUA_5G07830	0.99771
AFUA_1G15010	0.986632
AFUA_1G09010	1
AFUA_3G07700	0.998333
AFUA_4G11330	0.94698
AFUA_5G11920	0.956258
AFUA_6G08080	0.991261
AFUA_4G14650	1
AFUA_2G03260	1
AFUA_1G07555	0.64772
AFUA_5G03320	0.998818
AFUA_2G14390	0.807584
AFUA_1G14550	1
AFUA_2G09840	1
AFUA_7G00930	0.995054
AFUA_6G13940	0.952661
AFUA_6G09180	1
AFUA_1G15550	0.999952
AFUA_7G05420	0.983431
AFUA_6G09990	0.999147
AFUA_2G14610	0.437904
AFUA_8G04570	0.984656
AFUA_1G09430	0.999146
AFUA_5G13570	0.996806
AFUA_3G06470	0.999503
AFUA_5G02250	0.856834
AFUA_1G05490	0.74301
AFUA_1G02120	0.964265
AFUA_6G04360	0.999071
AFUA_6G01830	0.999657
AFUA_3G05560	0.923894
AFUA_8G01720	0.976731
AFUA_4G10140	0.876617
AFUA_5G09630	0.914321
AFUA_8G00700	1
AFUA_3G14660	0.812554
AFUA_4G13580	0.705161
AFUA_2G02440	1
AFUA_6G00430	1
AFUA_8G05805	0.476061
AFUA_5G14670	0.928896
AFUA_3G08750	0.887733
AFUA_4G06870	0.999376
AFUA_3G01080	0.625977
AFUA_2G12210	0.999219
AFUA_6G06500	0.525429
AFUA_2G05520	0.991107
AFUA_1G12420	0.632691
AFUA_2G13630	0.964597
AFUA_5G00800	0.999057
AFUA_2G07820	0.881082
AFUA_6G05160	0.996489
AFUA_2G03370	0.98973
AFUA_8G05120	0.997627
AFUA_4G03990	1
AFUA_6G12710	0.683408
AFUA_1G11150	0.9111
AFUA_3G03400	1
AFUA_5G09200	0.978386
AFUA_1G04070	0.818416
AFUA_3G13090	0.985782
AFUA_3G11860	0.823347
AFUA_2G16010	0.9332
AFUA_1G07650	0.999541
AFUA_1G09480	0.999151
AFUA_6G07150	0.997285
AFUA_2G14720	0.999477
AFUA_3G15110	1
AFUA_5G13330	1
AFUA_4G07090	0.999119
AFUA_4G00460	0.981168
AFUA_6G04810	0.56807
AFUA_2G08450	1
AFUA_1G16350	0.933921
AFUA_2G16960	0.842259
AFUA_3G08560	0.90712
AFUA_3G05820	0.988604
AFUA_2G04440	0.858994
AFUA_2G14980	0.867615
AFUA_6G07180	0.668675
AFUA_5G13130	1
AFUA_3G14890	0.642428
AFUA_1G15170	0.866769
AFUA_4G00770	0.748047
AFUA_4G06700	0.731421
AFUA_5G06040	0.984123
AFUA_3G05900	1
AFUA_3G08800	0.925875
AFUA_2G16920	0.645605
AFUA_4G14300	0.984238
AFUA_4G04220	0.995123
AFUA_8G05370	0.998129
AFUA_6G12950	0.651077
AFUA_1G11360	0.990444
AFUA_3G03315	0.612383
AFUA_1G04260	0.874536
AFUA_3G13280	0.98323
AFUA_4G07710	0.999861
AFUA_1G14310	0.754111
AFUA_3G11780	0.999381
AFUA_1G06762	0.993545
AFUA_2G16090	0.998879
AFUA_2G12530	1
AFUA_2G05190	0.990898
AFUA_1G12280	0.962185
AFUA_1G17160	0.968492
AFUA_5G01050	0.621116
AFUA_2G07430	0.978991
AFUA_6G05070	0.942553
AFUA_4G10210	0.997506
AFUA_5G09470	0.944433
AFUA_6G12090	0.866054
AFUA_3G14470	1
AFUA_2G02250	1
AFUA_4G13450	1
AFUA_1G13850	0.654849
AFUA_6G14220	0.986009
AFUA_3G08870	0.969713
AFUA_4G07100	0.987639
AFUA_1G12950	0.636481
AFUA_1G03630	1
AFUA_1G13960	0.964939
AFUA_6G14160	0.947161
AFUA_1G16790	0.946798
AFUA_2G06190	0.973281
AFUA_8G02350	0.972388
AFUA_3G11510	1
AFUA_4G07810	0.982648
AFUA_3G10350	0.948059
AFUA_1G16540	0.927095
AFUA_8G01060	0.968697
AFUA_2G12920	0.997916
AFUA_4G10450	0.783493
AFUA_5G08330	1
AFUA_5G11420	1
AFUA_6G08580	0.993197
AFUA_6G11880	0.973025
AFUA_2G02960	1
AFUA_4G13950	0.988742
AFUA_5G00830	0.615657
AFUA_2G08820	1
AFUA_1G06230	0.967514
AFUA_3G05660	0.995683
AFUA_7G04420	1
AFUA_1G02510	0.945682
AFUA_6G05130	0.967432
AFUA_2G12380	0.996457
AFUA_5G04160	0.996471
AFUA_8G04810	1
AFUA_2G04600	0.978036
AFUA_1G11860	0.81422
AFUA_4G12680	0.961562
AFUA_6G06840	1
AFUA_1G02900	0.998629
AFUA_3G12660	0.999692
AFUA_3G11980	0.944842
AFUA_1G06470	1
AFUA_2G14090	0.999746
AFUA_8G06710	0.908409
AFUA_6G12570	0.992974
AFUA_2G02000	0.99034
AFUA_5G09210	1
AFUA_7G06430	0.948113
AFUA_2G17620	0.964128
AFUA_6G08500	0.983388
AFUA_1G13310	0.628901
AFUA_2G13380	0.985011
AFUA_1G17010	1
AFUA_2G08210	1
AFUA_1G07610	0.638383
AFUA_5G11210	0.878003
AFUA_3G10210	0.505121
AFUA_1G17090	0.998228
AFUA_8G02440	0.94667
AFUA_5G11300	0.844779
AFUA_2G05010	0.956272
AFUA_2G12460	0.993427
AFUA_4G04410	0.944423
AFUA_4G07390	0.993727
AFUA_1G03070	0.998952
AFUA_3G12650	0.967811
AFUA_3G11700	1
AFUA_1G06270	0.993168
AFUA_5G14490	0.393834
AFUA_8G06860	0.933019
AFUA_6G12290	0.997656
AFUA_4G12980	0.976645
AFUA_7G06440	0.973256
AFUA_2G17470	1
AFUA_5G01360	0.954382
AFUA_1G05920	0.998666
AFUA_2G08510	0.546852
AFUA_1G17320	0.997529
AFUA_6G14470	1
AFUA_1G02760	0.996008
AFUA_6G05080	0.819398
AFUA_2G12130	0.99717
AFUA_5G04280	0.973311
AFUA_2G04290	0.9988
AFUA_7G02460	0.952944
AFUA_1G11780	0.998946
AFUA_2G01950	0.976567
AFUA_6G14140	0.904048
AFUA_1G14020	1
AFUA_8G01900	0.998955
AFUA_3G09590	0.98373
AFUA_1G16680	0.976745
AFUA_6G02790	0.965311
AFUA_1G03560	1
AFUA_3G09970	1
AFUA_4G07930	0.806792
AFUA_1G16420	0.952323
AFUA_4G10110	0.854295
AFUA_5G11150	0.925594
AFUA_5G08220	0.978117
AFUA_6G11460	0.999299
AFUA_6G09100	0.999831
AFUA_4G13720	0.999964
AFUA_6G13200	0.983028
AFUA_3G11140	0.989351
AFUA_1G05270	0.99978
AFUA_3G07830	1
AFUA_1G01980	0.740681
AFUA_5G07265	0.676536
AFUA_4G08300	0.984305
AFUA_2G08970	0.727942
AFUA_3G03810	0.879932
AFUA_3G07170	0.563299
AFUA_1G10400	0.99992
AFUA_2G09640	0.937435
AFUA_7G01060	0.998416
AFUA_8G07330	0.826516
AFUA_5G12370	0.991975
AFUA_6G07770	0.991087
AFUA_5G10800	0.999941
AFUA_4G06250	0.986252
AFUA_5G00290	0.982599
AFUA_7G04795	0.994039
AFUA_5G00500	0.928903
AFUA_3G08310	0.871912
AFUA_1G05940	0.951734
AFUA_6G10450	0.650943
AFUA_2G01590	1
AFUA_4G12370	0.31119
AFUA_7G05400	0.999937
AFUA_4G09010	0.428225
AFUA_3G02070	1
AFUA_3G09980	0.998777
AFUA_5G07020	1
AFUA_6G03660	0.844875
AFUA_5G03040	0.989131
AFUA_3G11400	0.993698
AFUA_2G15870	0.99698
AFUA_5G10210	0.82514
AFUA_6G13520	0.930254
AFUA_6G11520	0.549888
AFUA_1G10700	0.979719
AFUA_3G03940	0.885055
AFUA_6G03320	0.998198
AFUA_5G06970	0.996226
AFUA_3G11020	0.961805
AFUA_5G03080	0.99998
AFUA_2G15630	1
AFUA_2G05670	0.999392
AFUA_4G03410	1
AFUA_6G13100	0.565346
AFUA_5G10290	0.7634
AFUA_5G11730	0.965315
AFUA_2G11780	0.99992
AFUA_1G10600	0.997262
AFUA_5G07740	0.947055
AFUA_4G06000	0.937623
AFUA_4G00970	0.812959
AFUA_4G01170	0.900938
AFUA_7G04480	0.639422
AFUA_3G07900	0.827134
AFUA_6G10100	0.924921
AFUA_4G12250	0.981782
AFUA_2G01090	0.928133
AFUA_8G05040	0.999976
AFUA_4G08710	1
AFUA_3G01920	0.998143
AFUA_8G01370	0.896364
AFUA_7G02140	1
AFUA_5G02870	1
AFUA_8G07030	0.902151
AFUA_5G11910	0.981631
AFUA_6G07730	0.696937
AFUA_5G06740	1
AFUA_1G05140	0.976986
AFUA_8G02690	0.971369
AFUA_1G01630	0.9839
AFUA_5G07110	0.984871
AFUA_2G09170	1
AFUA_3G03610	0.926264
AFUA_3G06910	0.938104
AFUA_1G10760	0.999007
AFUA_6G10710	0.977772
AFUA_5G13440	0.696767
AFUA_4G09170	0.855348
AFUA_3G04260	0.989684
AFUA_5G04050	0.915936
AFUA_2G04320	0.986116
AFUA_7G02390	0.997429
AFUA_1G12100	0.856548
AFUA_5G01420	0.917009
AFUA_1G05910	0.937038
AFUA_2G08420	0.999974
AFUA_1G02830	1
AFUA_6G05120	0.999217
AFUA_4G10490	0.998646
AFUA_5G08290	1
AFUA_5G11460	0.999721
AFUA_6G08420	0.995983
AFUA_6G11420	0.998978
AFUA_2G02630	0.712973
AFUA_4G13330	0.98115
AFUA_5G09730	0.923297
AFUA_8G03970	0.828451
AFUA_1G13950	0.999961
AFUA_6G14170	0.990852
AFUA_7G01500	0.506596
AFUA_8G01940	0.861365
AFUA_3G09760	0.964188
AFUA_3G13000	1
AFUA_4G08060	1
AFUA_3G10220	0.993446
AFUA_5G04430	0.598839
AFUA_5G11510	0.876016
AFUA_8G02560	0.948255
AFUA_1G16780	0.992554
AFUA_6G02740	0.853687
AFUA_8G06554	0.848561
AFUA_6G12240	0.976792
AFUA_3G14000	0.966696
AFUA_2G17530	0.96533
AFUA_3G00960	0.998535
AFUA_1G03140	1
AFUA_3G12580	0.736582
AFUA_3G12180	0.898342
AFUA_1G06030	0.990588
AFUA_8G06700	0.953051
AFUA_6G12400	1
AFUA_4G09510	0.612579
AFUA_7G06380	0.497232
AFUA_6G14450	0.709851
AFUA_1G02880	0.998061
AFUA_3G12760	0.99019
AFUA_3G12120	0.817262
AFUA_1G06430	0.841038
AFUA_3G09170	0.985968
AFUA_5G11280	0.962286
AFUA_1G07420	0.994162
AFUA_1G12150	0.999767
AFUA_4G04020	0.967864
AFUA_1G13160	0.995033
AFUA_1G16930	0.995616
AFUA_2G13190	0.97654
AFUA_5G11310	0.954533
AFUA_5G08940	0.995178
AFUA_6G11850	0.903246
AFUA_6G09060	1
AFUA_4G13765	0.999003
AFUA_2G02570	0.999481
AFUA_6G14010	0.875015
AFUA_1G13920	0.862597
AFUA_2G06220	0.699989
AFUA_8G02050	0.800971
AFUA_1G16800	0.992088
AFUA_1G06840	1
AFUA_5G03470	0.977699
AFUA_3G10160	0.996961
AFUA_4G07845	1
AFUA_1G16440	0.976298
AFUA_3G04110	0.998007
AFUA_5G04190	0.981731
AFUA_2G04710	0.620911
AFUA_1G11920	0.770909
AFUA_5G01290	0.999931
AFUA_2G08350	1
AFUA_1G06300	0.419871
AFUA_3G00340	1
AFUA_1G13710	0.554072
AFUA_1G02570	0.998953
AFUA_6G04840	0.98484
AFUA_2G11290	1
AFUA_5G12430	0.997451
AFUA_6G07970	0.975873
AFUA_4G03160	0.938757
AFUA_7G01950	0.992928
AFUA_7G01090	0.985803
AFUA_8G07220	0.971694
AFUA_2G09180	1
AFUA_3G03852	0.485029
AFUA_3G07080	0.96541
AFUA_1G10570	1
AFUA_4G11480	0.431402
AFUA_5G06760	0.998122
AFUA_1G04990	0.999938
AFUA_7G03980	0.999653
AFUA_6G13750	0.996953
AFUA_1G01910	0.999947
AFUA_5G07120	0.999841
AFUA_5G10540	0.927261
AFUA_6G13120	0.957248
AFUA_5G08460	0.993279
AFUA_1G10810	0.60211
AFUA_2G11870	0.999914
AFUA_5G07050	0.941087
AFUA_6G03210	1
AFUA_5G03100	0.942193
AFUA_3G10790	0.998537
AFUA_2G15760	0.900133
AFUA_7G01830	0.91732
AFUA_6G10020	0.998742
AFUA_2G01410	0.927193
AFUA_4G12170	1
AFUA_1G09830	0.97991
AFUA_4G08780	0.927
AFUA_3G02060	0.967506
AFUA_1G02400	0.946216
AFUA_4G06100	0.636615
AFUA_7G00200	0.862066
AFUA_7G04380	0.997214
AFUA_7G00670	0.699547
AFUA_3G08000	0.995984
AFUA_2G09282	0.597849
AFUA_1G11490	0.900383
AFUA_6G10630	0.934631
AFUA_4G12110	0.997525
AFUA_2G04210	0.944761
AFUA_5G03930	1
AFUA_4G09190	0.995075
AFUA_3G01940	0.691732
AFUA_4G06460	0.834788
AFUA_3G05520	0.510164
AFUA_4G01200	0.806609
AFUA_7G04870	0.996584
AFUA_3G08370	1
AFUA_5G06290	0.973547
AFUA_4G03460	0.98878
AFUA_6G13440	0.454447
AFUA_5G09910	0.998835
AFUA_6G08530	0.83332
AFUA_3G04040	0.432473
AFUA_1G10630	0.978508
AFUA_3G07290	0.993676
AFUA_6G03780	0.997827
AFUA_3G10950	0.999944
AFUA_5G03030	0.748556
AFUA_2G15700	0.999355
AFUA_2G10130	0.584051
AFUA_5G08160	1
AFUA_2G09450	0.99997
AFUA_3G03600	0.951072
AFUA_3G06770	0.907869
AFUA_1G10320	0.999527
AFUA_2G00750	0.445727
AFUA_1G05200	0.981146
AFUA_1G08970	1
AFUA_1G01870	1
AFUA_5G12590	0.876002
AFUA_6G07820	0.946757
AFUA_7G01200	0.999946
AFUA_2G09740	0.867616
AFUA_2G15410	0.965803
AFUA_6G04140	0.974184
AFUA_8G06980	0.76097
AFUA_1G02255	0.923949
AFUA_5G07670	0.978616
AFUA_3G08390	0.961044
AFUA_8G04370	0.999932
AFUA_5G06380	0.86696
AFUA_2G08940	0.973436
AFUA_1G05350	0.998645
AFUA_8G04820	0.996889
AFUA_2G03990	0.999364
AFUA_1G09760	0.997696
AFUA_7G05160	0.563677
AFUA_5G04230	0.989601
AFUA_4G08800	0.78586
AFUA_3G10600	0.937724
AFUA_5G06930	0.932083
AFUA_7G01810	0.946039
AFUA_2G05710	0.999633
AFUA_2G10080	1
AFUA_5G09750	0.971692
AFUA_6G08590	0.962948
AFUA_6G10990	1
AFUA_5G08620	1
AFUA_5G11570	0.982202
AFUA_1G05160	1
AFUA_1G09060	0.981081
AFUA_7G03900	1
AFUA_3G07310	0.894606
AFUA_6G13680	0.8977
AFUA_8G02790	0.999406
AFUA_4G08330	0.991759
AFUA_3G01180	0.997534
AFUA_2G09040	0.998418
AFUA_6G10590	0.971334
AFUA_4G11570	0.998614
AFUA_2G00500	0.881712
AFUA_5G02770	0.992059
AFUA_2G15020	0.973274
AFUA_6G03980	0.989395
AFUA_8G07210	0.998465
AFUA_2G11310	0.985489
AFUA_4G02790	0.999976
AFUA_1G15930	0.986127
AFUA_5G02490	0.999248
AFUA_2G15450	1
AFUA_6G04050	0.996922
AFUA_2G11350	0.763134
AFUA_5G12420	0.891871
AFUA_2G04270	1
AFUA_5G10690	0.568847
AFUA_7G03760	0.897087
AFUA_1G08860	0.676775
AFUA_6G13890	0.999977
AFUA_1G17690	0.632551
AFUA_5G07250	0.345377
AFUA_4G08420	0.993021
AFUA_5G08540	0.893015
AFUA_3G07140	0.692441
AFUA_6G10970	1
AFUA_2G00690	0.81439
AFUA_4G11880	0.959647
AFUA_3G10130	1
AFUA_4G08210	0.667142
AFUA_5G03330	0.825164
AFUA_2G10360	0.987382
AFUA_2G05450	0.982775
AFUA_7G01690	1
AFUA_6G11490	0.995718
AFUA_6G08860	0.961762
AFUA_5G11810	0.991528
AFUA_5G08480	0.528642
AFUA_1G10690	1
AFUA_1G02270	1
AFUA_5G07850	1
AFUA_7G00180	1
AFUA_5G06050	0.982114
AFUA_3G09950	0.999438
AFUA_1G05770	0.870484
AFUA_2G09030	0.994808
AFUA_6G10290	0.994669
AFUA_2G04110	0.998373
AFUA_8G04580	0.992469
AFUA_1G09870	0.965225
AFUA_7G05480	0.952126
AFUA_5G04200	0.966261
AFUA_4G07200	0.985278
AFUA_3G00970	0.880334
AFUA_3G11750	0.999791
AFUA_2G14000	0.82934
AFUA_5G14380	0.996397
AFUA_3G09020	0.999971
AFUA_3G14210	0.985065
AFUA_4G12940	0.999746
AFUA_2G02220	0.984148
AFUA_4G09760	0.995702
AFUA_5G09280	0.972789
AFUA_2G17800	0.9024
AFUA_6G05300	0.605045
AFUA_2G13210	0.996914
AFUA_6G02820	0.988748
AFUA_2G07950	0.993785
AFUA_5G11390	0.986862
AFUA_2G04720	0.999489
AFUA_1G12690	0.969332
AFUA_2G12970	0.997454
AFUA_1G16745	0.763242
AFUA_6G14250	0.990624
AFUA_5G03640	0.937858
AFUA_3G11540	1
AFUA_1G06780	0.932331
AFUA_1G03760	1
AFUA_3G13470	0.994513
AFUA_6G02845	0.869605
AFUA_1G11370	0.913632
AFUA_3G04020	0.810361
AFUA_3G03280	1
AFUA_5G08210	1
AFUA_2G02360	1
AFUA_8G04310	0.987693
AFUA_5G10270	0.924397
AFUA_6G12670	0.903465
AFUA_2G08560	0.988937
AFUA_3G12460	0.989543
AFUA_7G00420	0.953297
AFUA_2G13450	0.970589
AFUA_1G13530	0.913637
AFUA_3G00290	0.78462
AFUA_6G04560	1
AFUA_1G02490	0.861888
AFUA_4G09090	0.914829
AFUA_5G13420	1
AFUA_6G06970	0.960271
AFUA_2G01280	0.991245
AFUA_4G12760	0.570679
AFUA_7G00570	0.995061
AFUA_7G04370	0.988257
AFUA_2G13730	0.999892
AFUA_2G17390	0.681802
AFUA_1G13660	1
AFUA_4G01050	0.986061
AFUA_4G09110	0.997855
AFUA_4G04710	0.70487
AFUA_5G04080	0.565407
AFUA_3G04250	0.983
AFUA_2G04360	0.80639
AFUA_6G06950	0.993746
AFUA_4G12640	0.998661
AFUA_2G01780	0.999909
AFUA_1G13910	0.999339
AFUA_3G11250	0.941478
AFUA_5G03570	0.912236
AFUA_1G06940	1
AFUA_1G04240	0.996908
AFUA_6G02670	0.99876
AFUA_3G13460	0.749154
AFUA_4G07760	0.939653
AFUA_2G12860	0.549108
AFUA_1G10880	0.999958
AFUA_8G00930	1
AFUA_4G13830	0.936887
AFUA_6G08450	0.962855
AFUA_8G03980	1
AFUA_6G13290	0.882954
AFUA_5G09810	0.900902
AFUA_6G08710	0.973697
AFUA_1G16940	0.99195
AFUA_6G03100	0.748597
AFUA_2G08070	0.976661
AFUA_2G05060	0.992571
AFUA_1G12800	1
AFUA_2G12590	0.999735
AFUA_4G07270	1
AFUA_3G00420	0.999586
AFUA_1G03420	0.980383
AFUA_5G13890	0.995419
AFUA_3G09290	1
AFUA_6G12480	0.926993
AFUA_3G14650	0.919296
AFUA_2G02110	0.972027
AFUA_4G13130	0.983268
AFUA_6G08680	0.968885
AFUA_6G11510	0.97604
AFUA_5G08240	0.979702
AFUA_5G11780	0.985275
AFUA_2G11920	0.891311
AFUA_3G07330	1
AFUA_3G10510	1
AFUA_3G11040	0.977706
AFUA_7G01460	1
AFUA_2G10340	0.999553
AFUA_2G05680	0.970615
AFUA_4G12160	0.697786
AFUA_2G04310	0.582386
AFUA_8G04660	1
AFUA_1G09910	0.906868
AFUA_7G05530	0.941523
AFUA_5G03970	0.782182
AFUA_1G02360	0.819931
AFUA_5G07840	0.936846
AFUA_7G04660	1
AFUA_1G13030	0.603383
AFUA_5G06360	1
AFUA_1G05820	1
AFUA_2G09200	1
AFUA_2G11475	1
AFUA_4G02780	0.919209
AFUA_5G10890	0.999294
AFUA_7G01220	1
AFUA_5G02500	0.693607
AFUA_2G15230	1
AFUA_6G04020	0.999165
AFUA_4G08340	0.987332
AFUA_5G08310	0.797298
AFUA_1G10230	0.717271
AFUA_6G11160	0.97157
AFUA_4G11840	0.995106
AFUA_2G00660	0.723371
AFUA_1G08830	0.709958
AFUA_7G03770	0.996443
AFUA_3G07720	0.99725
AFUA_1G17640	0.954368
AFUA_1G01780	0.671409
AFUA_2G03610	0.555997
AFUA_3G01170	0.999483
AFUA_6G09720	1
AFUA_6G10810	0.993596
AFUA_2G00720	0.986025
AFUA_5G06800	0.698138
AFUA_7G03820	0.972021
AFUA_6G02330	0.985617
AFUA_3G07420	0.917637
AFUA_6G13830	0.998924
AFUA_8G02840	0.999731
AFUA_2G11100	0.999962
AFUA_6G08300	0.991919
AFUA_4G02860	0.641358
AFUA_1G15770	0.995515
AFUA_2G09710	0.956158
AFUA_5G02580	0.777825
AFUA_2G14850	0.941627
AFUA_6G03890	0.991984
AFUA_2G01330	0.768856
AFUA_8G04950	0.783174
AFUA_2G04170	0.999974
AFUA_1G09950	0.999525
AFUA_7G05300	0.788102
AFUA_5G04010	0.999922
AFUA_3G02090	0.999863
AFUA_1G02450	0.50898
AFUA_7G00780	0.822499
AFUA_5G06110	0.686303
AFUA_2G09340	0.992845
AFUA_1G05550	0.954677
AFUA_6G13030	0.979683
AFUA_6G11330	0.987502
AFUA_6G08770	0.607269
AFUA_5G11690	0.999428
AFUA_5G08610	1
AFUA_3G10640	0.991748
AFUA_4G08040	1
AFUA_6G03340	0.465448
AFUA_2G15650	0.705632
AFUA_2G06090	0.909862
AFUA_2G10290	0.608947
AFUA_7G01710	0.957361
AFUA_2G05310	0.980664
AFUA_1G12670	0.999389
AFUA_2G12580	0.988558
AFUA_4G04350	0.984208
AFUA_6G08890	0.931093
AFUA_6G03110	0.937048
AFUA_2G08060	0.989411
AFUA_8G06920	0.891712
AFUA_3G14230	0.898988
AFUA_4G13250	0.982201
AFUA_2G02040	0.995451
AFUA_4G09710	0.999884
AFUA_5G09520	0.719202
AFUA_4G07250	1
AFUA_6G11910	0.629158
AFUA_3G12770	0.997639
AFUA_2G14080	1
AFUA_5G14010	0.998232
AFUA_3G09150	1
AFUA_4G09420	0.901309
AFUA_5G13510	1
AFUA_6G06530	0.785769
AFUA_2G01860	0.990801
AFUA_4G12750	0.966378
AFUA_1G06350	0.437297
AFUA_5G01272	0.981892
AFUA_7G04400	0.768181
AFUA_7G00480	0.905219
AFUA_2G17230	0.983229
AFUA_2G13710	0.922919
AFUA_1G13590	0.97628
AFUA_4G00860	0.718279
AFUA_1G10770	0.946716
AFUA_2G12960	0.83838
AFUA_8G00770	0.990498
AFUA_6G11800	0.997969
AFUA_8G04270	0.997232
AFUA_1G12790	0.999285
AFUA_6G13190	0.998539
AFUA_5G03500	1
AFUA_3G11200	0.994332
AFUA_1G06980	0.817608
AFUA_1G03650	0.999386
AFUA_6G03350	0.996164
AFUA_1G16550	0.972742
AFUA_3G10120	0.933622
AFUA_2G12000	0.966318
AFUA_1G10790	0.946435
AFUA_8G00460	0.864899
AFUA_5G11240	0.846561
AFUA_4G10600	0.706707
AFUA_8G04260	0.994367
AFUA_6G12820	1
AFUA_5G09850	0.901153
AFUA_2G06070	0.956163
AFUA_3G11490	0.966229
AFUA_5G03820	0.999991
AFUA_1G06850	0.999669
AFUA_1G03810	0.807008
AFUA_6G03180	0.828694
AFUA_3G13150	0.988097
AFUA_4G09050	0.637574
AFUA_5G13340	0.993659
AFUA_1G11580	1
AFUA_7G02010	0.996744
AFUA_6G06920	0.790071
AFUA_4G12190	0.899422
AFUA_2G01550	0.96337
AFUA_7G00590	0.996818
AFUA_7G04820	0.94859
AFUA_2G13690	0.940318
AFUA_1G17220	1
AFUA_1G13700	0.998642
AFUA_3G00380	0.963998
AFUA_3G14100	0.799021
AFUA_2G01700	0.996658
AFUA_4G12880	1
AFUA_4G09750	0.890925
AFUA_5G09080	0.96094
AFUA_7G06810	0.480022
AFUA_4G07260	0.996696
AFUA_3G01030	1
AFUA_1G06240	1
AFUA_5G13860	0.915087
AFUA_2G13970	0.673713
AFUA_3G09330	0.999011
AFUA_2G04980	0.999582
AFUA_1G12820	0.997343
AFUA_2G12990	1
AFUA_6G08800	0.991217
AFUA_1G13170	1
AFUA_6G03140	0.984081
AFUA_2G07750	0.556075
AFUA_1G15350	0.965068
AFUA_7G05860	0.657931
AFUA_3G15060	0.730627
AFUA_1G09290	0.915263
AFUA_1G11850	0.999037
AFUA_2G04970	1
AFUA_2G16890	0.929548
AFUA_2G08390	0.990079
AFUA_5G05940	0.966493
AFUA_5G01470	0.588801
AFUA_1G16340	0.9463
AFUA_6G04510	1
AFUA_6G01870	0.897429
AFUA_5G09000	0.998525
AFUA_4G11230	0.981909
AFUA_6G12620	0.857682
AFUA_2G03020	0.592029
AFUA_3G14170	0.99581
AFUA_2G16380	0.508468
AFUA_3G09790	0.999911
AFUA_3G00720	0.952511
AFUA_1G14360	0.842789
AFUA_3G03080	0.987825
AFUA_4G08100	0.999955
AFUA_1G04575	1
AFUA_2G05590	0.883832
AFUA_6G06600	1
AFUA_4G04390	0.997682
AFUA_3G04310	0.99461
AFUA_1G13580	0.998644
AFUA_2G13720	0.903746
AFUA_4G13500	0.95911
AFUA_6G12130	0.996226
AFUA_2G17660	0.904932
AFUA_7G06360	0.976686
AFUA_3G12430	0.998801
AFUA_1G03610	0.998689
AFUA_4G07150	0.478801
AFUA_5G14690	0.985881
AFUA_1G06610	1
AFUA_6G00390	0.992134
AFUA_6G12040	0.916301
AFUA_3G02940	0.562698
AFUA_8G00380	1
AFUA_7G05970	0.971602
AFUA_5G09500	1
AFUA_3G12520	0.995483
AFUA_1G03500	0.843062
AFUA_1G06510	0.921995
AFUA_3G11990	0.979508
AFUA_6G06660	0.999505
AFUA_4G04730	0.547461
AFUA_1G13280	0.999711
AFUA_6G05140	0.999335
AFUA_2G07510	0.978726
AFUA_2G13260	0.793892
AFUA_1G17190	0.970352
AFUA_5G08990	0.930301
AFUA_4G10610	1
AFUA_2G10700	0.996965
AFUA_4G03960	0.971772
AFUA_2G02870	0.941811
AFUA_4G13680	0.444016
AFUA_3G14250	0.716887
AFUA_3G11850	0.79152
AFUA_7G00330	0.499971
AFUA_2G03840	1
AFUA_4G07240	0.704685
AFUA_7G05740	1
AFUA_1G15330	0.998604
AFUA_6G07080	0.998485
AFUA_1G12110	1
AFUA_1G09400	0.970767
AFUA_2G04390	0.999723
AFUA_3G05640	0.993595
AFUA_2G08660	0.999214
AFUA_6G06350	0.861221
AFUA_5G01820	0.960882
AFUA_5G05590	0.95928
AFUA_6G00370	0.976432
AFUA_6G04730	0.99394
AFUA_4G06770	0.82761
AFUA_5G12390	0.973955
AFUA_6G07690	0.999927
AFUA_5G02190	0.7119
AFUA_8G01100	0.687031
AFUA_7G02070	1
AFUA_3G06040	0.6922
AFUA_2G10540	0.994526
AFUA_6G10730	0.954725
AFUA_1G10350	0.999846
AFUA_3G06870	0.9626
AFUA_1G04960	0.999858
AFUA_5G06620	0.957498
AFUA_1G01410	0.739595
AFUA_4G01380	0.98815
AFUA_5G10560	0.999942
AFUA_8G05360	0.995905
AFUA_4G03670	0.770453
AFUA_2G10910	0.988351
AFUA_2G11740	0.995542
AFUA_4G10950	1
AFUA_5G12100	0.99982
AFUA_6G04120	0.853761
AFUA_1G04640	0.994096
AFUA_2G15970	0.972885
AFUA_1G07530	1
AFUA_5G02730	0.995508
AFUA_8G04620	0.872285
AFUA_5G13930	0.99435
AFUA_4G11750	0.877638
AFUA_2G01250	0.909609
AFUA_6G10030	0.831355
AFUA_6G07090	1
AFUA_5G12930	0.887671
AFUA_3G02390	1
AFUA_4G08960	0.768333
AFUA_3G05500	0.996965
AFUA_8G01840	0.999946
AFUA_4G06640	0.996562
AFUA_6G02130	1
AFUA_3G08450	0.937421
AFUA_3G06430	0.597721
AFUA_2G16730	0.979694
AFUA_6G02470	0.951676
AFUA_7G04110	0.883256
AFUA_2G00740	0.944009
AFUA_4G12000	0.991747
AFUA_6G07460	0.995948
AFUA_2G14590	0.999915
AFUA_3G02260	0.884517
AFUA_5G12810	0.997795
AFUA_4G08390	0.850973
AFUA_7G05450	0.999872
AFUA_3G05580	0.446537
AFUA_4G06230	0.843853
AFUA_4G00610	0.961745
AFUA_1G05420	0.993873
AFUA_2G16810	0.999072
AFUA_3G06020	0.993027
AFUA_3G08200	0.99992
AFUA_7G04100	0.998599
AFUA_6G02490	1
AFUA_5G10930	0.870961
AFUA_4G03870	0.929111
AFUA_8G05200	0.989827
AFUA_2G10930	1
AFUA_2G11500	0.969461
AFUA_6G03730	0.949787
AFUA_1G04410	0.85349
AFUA_3G10420	0.987567
AFUA_6G09250	0.998733
AFUA_1G07150	0.985493
AFUA_2G15820	0.763767
AFUA_5G02800	0.991746
AFUA_2G10920	1
AFUA_7G05050	0.622051
AFUA_2G03150	0.635906
AFUA_1G10200	0.987963
AFUA_3G06610	0.964968
AFUA_3G08110	0.901036
AFUA_1G04730	1
AFUA_5G06440	1
AFUA_5G07730	0.961002
AFUA_1G01140	1
AFUA_5G12360	0.821783
AFUA_1G15910	0.99963
AFUA_6G07560	0.890736
AFUA_7G02260	0.999913
AFUA_8G01660	0.973841
AFUA_3G06090	0.71174
AFUA_1G07300	1
AFUA_3G09570	1
AFUA_3G00550	1
AFUA_1G14270	0.985086
AFUA_2G03880	0.876053
AFUA_4G07560	0.99607
AFUA_5G08910	0.705251
AFUA_4G10330	0.461573
AFUA_1G11340	0.945266
AFUA_2G02840	0.960928
AFUA_3G13830	0.963561
AFUA_2G08140	0.839321
AFUA_5G05710	1
AFUA_1G16220	0.938516
AFUA_5G01770	0.956715
AFUA_6G04740	0.897982
AFUA_6G00620	0.704867
AFUA_4G00600	0.99684
AFUA_1G15250	0.975842
AFUA_7G05720	0.50186
AFUA_2G15060	0.957926
AFUA_1G09640	0.96506
AFUA_1G11810	0.985138
AFUA_2G05000	0.927935
AFUA_3G12400	1
AFUA_1G03440	0.994638
AFUA_3G08530	0.679538
AFUA_1G06490	0.891784
AFUA_6G00660	0.593053
AFUA_1G09090	0.62355
AFUA_8G00590	0.82372
AFUA_7G06150	0.684135
AFUA_4G10180	0.999802
AFUA_1G13610	0.992046
AFUA_1G16990	1
AFUA_2G13170	0.999187
AFUA_1G12310	0.625464
AFUA_6G06620	1
AFUA_4G04670	0.998226
AFUA_1G13440	0.982353
AFUA_5G01020	1
AFUA_2G13440	0.999708
AFUA_1G17360	0.872388
AFUA_5G11410	1
AFUA_4G04510	0.893518
AFUA_3G12255	0.995447
AFUA_1G03620	1
AFUA_1G12850	0.810561
AFUA_1G06400	0.97998
AFUA_6G00290	0.582089
AFUA_3G14450	1
AFUA_6G12180	0.924633
AFUA_3G03010	0.999178
AFUA_2G17710	0.674314
AFUA_3G08720	0.997425
AFUA_2G08410	0.974839
AFUA_5G01750	0.959156
AFUA_1G16270	0.999179
AFUA_5G05990	0.796764
AFUA_6G04600	0.978335
AFUA_7G05830	0.999942
AFUA_1G15130	1
AFUA_5G12890	0.997492
AFUA_1G11650	0.999545
AFUA_1G09250	0.653557
AFUA_2G04860	0.879259
AFUA_3G09800	0.934363
AFUA_1G14260	0.994532
AFUA_3G00710	0.999989
AFUA_3G00840	0.938033
AFUA_3G12900	0.979704
AFUA_5G09170	0.990907
AFUA_4G10740	0.999252
AFUA_8G05680	0.975869
AFUA_2G02970	0.784521
AFUA_4G14260	0.994246
AFUA_3G14290	0.999946
AFUA_1G08870	0.693184
AFUA_1G04610	0.832055
AFUA_5G06580	1
AFUA_5G07970	0.995394
AFUA_1G01490	0.987462
AFUA_2G10960	0.575143
AFUA_2G09140	0.653394
AFUA_3G02080	1
AFUA_5G03490	0.92757
AFUA_1G10360	0.987564
AFUA_3G07120	0.702822
AFUA_2G15520	0.761433
AFUA_8G01530	0.864384
AFUA_7G02100	1
AFUA_3G05970	0.952672
AFUA_6G04080	0.993545
AFUA_5G12242	0.914453
AFUA_6G07760	1
AFUA_3G05480	0.917783
AFUA_4G00370	0.742084
AFUA_4G06300	0.563951
AFUA_5G05520	0.759588
AFUA_3G06010	1
AFUA_3G08270	0.732379
AFUA_2G16600	0.67581
AFUA_5G00510	1
AFUA_7G04270	0.953789
AFUA_4G11980	1
AFUA_2G01260	0.974773
AFUA_2G14560	0.519804
AFUA_6G07680	0.982433
AFUA_5G12660	0.950998
AFUA_3G15100	0.748168
AFUA_4G08410	0.995092
AFUA_1G15560	0.989432
AFUA_6G03670	0.959464
AFUA_1G04560	0.895667
AFUA_1G15050	0.998809
AFUA_2G09790	0.99957
AFUA_1G07260	0.943539
AFUA_2G16360	0.984622
AFUA_5G02750	1
AFUA_6G08140	0.996226
AFUA_4G14560	0.706118
AFUA_5G10840	0.910501
AFUA_4G03730	1
AFUA_8G05510	1
AFUA_2G10790	0.668142
AFUA_2G11580	0.617558
AFUA_6G04060	0.667109
AFUA_2G14520	0.995471
AFUA_7G01390	0.787094
AFUA_2G16100	0.970417
AFUA_1G07690	0.968735
AFUA_5G03020	0.920913
AFUA_2G03280	0.994227
AFUA_5G10370	0.920302
AFUA_8G05540	0.991729
AFUA_4G03850	0.999081
AFUA_2G10470	0.602322
AFUA_2G11710	0.955193
AFUA_8G02660	0.993792
AFUA_4G06670	0.97837
AFUA_8G01730	0.93959
AFUA_1G02410	1
AFUA_6G04300	1
AFUA_1G03280	0.832931
AFUA_2G16640	0.998067
AFUA_3G08350	0.998664
AFUA_3G06050	0.998151
AFUA_7G03970	0.862199
AFUA_6G02280	1
AFUA_1G09170	0.704375
AFUA_2G00940	0.529666
AFUA_4G11870	0.959144
AFUA_6G07160	1
AFUA_6G10380	0.841141
AFUA_3G02213	0.162298
AFUA_5G13140	0.997872
AFUA_7G02240	0.962521
AFUA_8G01390	0.848401
AFUA_3G06280	0.996305
AFUA_5G12380	0.996898
AFUA_2G11150	0.873507
AFUA_4G03100	0.999974
AFUA_6G07440	0.970995
AFUA_1G14750	0.959763
AFUA_1G04840	0.995266
AFUA_5G06460	0.925239
AFUA_5G07860	0.993312
AFUA_1G01540	1
AFUA_4G05840	0.865621
AFUA_2G10670	0.997852
AFUA_7G04940	0.944346
AFUA_4G11450	0.999913
AFUA_1G09960	0.99936
AFUA_3G07100	0.716513
AFUA_4G14730	0.961049
AFUA_2G03360	0.983485
AFUA_6G08170	0.987961
AFUA_5G11630	0.992432
AFUA_4G11240	0.873917
AFUA_6G09190	0.966418
AFUA_8G07240	0.996177
AFUA_2G09620	0.993785
AFUA_7G01000	1
AFUA_2G14320	0.95776
AFUA_1G14680	0.665947
AFUA_5G03060	0.96424
AFUA_1G07670	1
AFUA_1G09120	1
AFUA_5G13600	0.985009
AFUA_8G04680	0.794226
AFUA_2G14760	0.995073
AFUA_6G09770	0.955292
AFUA_1G15500	0.485988
AFUA_7G05590	0.781448
AFUA_8G01630	0.928464
AFUA_3G05490	0.997478
AFUA_6G04380	0.997709
AFUA_6G02080	0.976377
AFUA_1G01900	0.561908
AFUA_1G05330	0.744
AFUA_5G06010	0.99806
AFUA_5G02020	0.9998
AFUA_3G06480	0.999835
AFUA_5G12270	0.758573
AFUA_2G16420	0.98934
AFUA_1G15870	0.945069
AFUA_4G03020	0.877892
AFUA_2G15130	0.986883
AFUA_5G02520	1
AFUA_6G04200	0.622615
AFUA_3G01510	0.929673
AFUA_2G03030	0.992705
AFUA_5G03770	0.999867
AFUA_4G11000	0.896657
AFUA_6G10400	0.997371
AFUA_3G06700	1
AFUA_3G07510	0.973424
AFUA_1G15070	0.998961
AFUA_1G08980	0.965307
AFUA_5G08000	0.986333
AFUA_6G13800	0.951557
AFUA_7G05280	0.993963
AFUA_3G01370	0.998878
AFUA_2G03390	0.851347
AFUA_4G11630	0.988012
AFUA_5G03740	0.999793
AFUA_6G10620	0.979151
AFUA_2G14420	0.941564
AFUA_1G14960	0.999995
AFUA_1G04820	0.552452
AFUA_4G01410	0.900092
AFUA_4G05900	1
AFUA_2G11180	0.798947
AFUA_1G15740	0.949494
AFUA_4G03140	0.995877
AFUA_2G15610	0.999871
AFUA_5G02150	0.99905
AFUA_8G07090	0.978215
AFUA_6G04400	1
AFUA_5G14200	0.992053
AFUA_1G09470	0.708066
AFUA_3G06690	0.75985
AFUA_4G08630	0.920874
AFUA_5G12650	0.999985
AFUA_6G09930	0.995278
AFUA_7G05785	1
AFUA_1G15570	0.988901
AFUA_6G02160	1
AFUA_6G04790	0.99928
AFUA_1G01812	0.56446
AFUA_1G05410	1
AFUA_5G01800	0.538836
AFUA_5G06190	0.986967
AFUA_3G08860	0.999754
AFUA_4G14640	0.907602
AFUA_8G05380	0.99097
AFUA_5G10530	0.99979
AFUA_5G11930	0.969287
AFUA_3G10610	0.994734
AFUA_7G01770	0.505951
AFUA_2G09780	0.842269
AFUA_1G14730	1
AFUA_7G00290	0.626164
AFUA_1G12332	0.981185
AFUA_2G05270	0.975921
AFUA_2G12760	0.99961
AFUA_6G05010	0.963882
AFUA_2G07600	0.904474
AFUA_5G01010	0.999976
AFUA_1G16840	1
AFUA_4G13560	1
AFUA_3G14340	0.900167
AFUA_6G12190	0.669793
AFUA_5G09420	0.954659
AFUA_4G09900	1
AFUA_1G03390	0.970921
AFUA_1G12890	0.815933
AFUA_4G06890	0.999768
AFUA_3G08610	0.996748
AFUA_5G14610	0.553423
AFUA_6G14260	0.994816
AFUA_1G15150	0.937717
AFUA_5G12900	0.989348
AFUA_3G14730	1
AFUA_6G07070	1
AFUA_2G04350	0.999984
AFUA_3G08930	0.99988
AFUA_3G05870	0.999984
AFUA_2G17080	0.95541
AFUA_5G05900	0.996758
AFUA_4G00640	0.920922
AFUA_4G06840	0.940745
AFUA_3G03170	0.962671
AFUA_1G11140	0.953186
AFUA_6G12900	0.988984
AFUA_8G05190	0.961044
AFUA_4G03950	0.574703
AFUA_4G14190	0.998018
AFUA_2G15950	0.997687
AFUA_1G07020	0.809513
AFUA_3G11800	0.982843
AFUA_1G14240	0.861291
AFUA_4G07780	0.999341
AFUA_3G13060	0.839743
AFUA_1G03930	1
AFUA_5G08970	0.999641
AFUA_3G03430	0.999773
AFUA_1G11310	0.681724
AFUA_6G12740	0.999954
AFUA_4G04000	0.99848
AFUA_8G05420	0.997274
AFUA_2G03440	0.995583
AFUA_1G07195	0.976765
AFUA_2G16400	0.929813
AFUA_3G11870	0.952487
AFUA_3G00820	0.988949
AFUA_3G13100	0.804715
AFUA_1G04140	0.432655
AFUA_3G15090	0.999794
AFUA_5G13280	0.983268
AFUA_6G07190	0.938287
AFUA_2G14710	0.998853
AFUA_1G09510	0.988114
AFUA_2G17100	0.993758
AFUA_3G05690	0.77945
AFUA_3G08770	0.767149
AFUA_1G16240	0.899748
AFUA_2G08340	0.992877
AFUA_6G04660	0.999748
AFUA_4G07030	0.915883
AFUA_4G00260	0.889139
AFUA_4G13410	0.591022
AFUA_2G02090	0.663017
AFUA_3G14560	0.848651
AFUA_2G17880	0.832574
AFUA_5G09430	0.977221
AFUA_4G10030	1
AFUA_3G01120	0.964129
AFUA_4G07140	0.995512
AFUA_3G08590	0.618956
AFUA_8G05760	0.565641
AFUA_5G14750	0.692499
AFUA_6G00640	0.903537
AFUA_1G12460	1
AFUA_2G05390	0.992865
AFUA_6G06450	1
AFUA_2G12360	0.986164
AFUA_6G05320	0.968928
AFUA_2G07780	0.728206
AFUA_5G00710	0.999993
AFUA_2G13600	0.559821
AFUA_6G04650	0.536635
AFUA_5G07950	0.617738
AFUA_1G02080	0.541799
AFUA_1G05570	0.73723
AFUA_5G05850	0.462584
AFUA_2G06280	0.999837
AFUA_5G01840	0.937649
AFUA_6G02390	0.999789
AFUA_1G09210	0.937001
AFUA_5G14030	0.973456
AFUA_3G06650	0.933582
AFUA_2G01150	0.990307
AFUA_3G02400	0.859352
AFUA_6G09910	0.47987
AFUA_1G15590	0.497379
AFUA_7G05520	0.957173
AFUA_1G04590	0.986683
AFUA_6G03630	0.545038
AFUA_2G03820	0.999408
AFUA_3G10490	0.850117
AFUA_2G10110	0.888465
AFUA_7G01430	0.999479
AFUA_2G14280	0.963373
AFUA_1G14700	0.992263
AFUA_2G16320	0.917794
AFUA_1G01240	0.997864
AFUA_2G03040	0.615133
AFUA_6G08340	0.948356
AFUA_5G11990	0.897539
AFUA_4G11130	0.994498
AFUA_3G08070	0.996525
AFUA_1G14580	0.980109
AFUA_2G14270	0.97127
AFUA_5G06420	0.928755
AFUA_6G09120	0.906053
AFUA_4G06070	0.998759
AFUA_2G10550	0.881967
AFUA_3G01430	0.970079
AFUA_2G03510	1
AFUA_2G00570	0.602914
AFUA_4G11410	0.973836
AFUA_6G10460	1
AFUA_2G15830	0.74957
AFUA_5G02310	0.886467
AFUA_7G01910	0.999703
AFUA_6G04420	0.869722
AFUA_2G11170	0.89987
AFUA_1G15730	1
AFUA_4G02960	0.977372
AFUA_6G07710	0.945456
AFUA_2G15250	0.929951
AFUA_8G01190	0.908384
AFUA_6G04260	0.91934
AFUA_2G16720	0.956715
AFUA_1G15890	0.999775
AFUA_4G03050	0.848335
AFUA_1G09020	0.987941
AFUA_1G14650	0.936292
AFUA_1G01500	0.470659
AFUA_4G01470	0.976962
AFUA_6G13390	0.93659
[truncated: 3,814 more rows]

## Sheet: S3.percent_identitity_noncoding
Table S3. Percent nucleotide identity across non-coding regions
Gene Name	percent
AFUA_4G12040	0.304027
AFUA_2G15820	0.778297
AFUA_4G07760	0.950539
AFUA_4G13240	0.803658
AFUA_1G12930	1
AFUA_4G11230	0.959561
AFUA_2G04020	0.599198
AFUA_5G01980	0.985133
AFUA_1G17090	0.977389
AFUA_5G06940	0.976547
AFUA_5G06710	0.904124
AFUA_4G03790	0.957827
AFUA_3G10160	0.674505
AFUA_4G07010	0.97533
AFUA_8G00800	0.755321
AFUA_6G14220	0.879464
AFUA_5G08620	0.977195
AFUA_3G10780	0.935661
AFUA_8G05510	0.986184
AFUA_1G05130	0.952745
AFUA_5G07010	0.891719
AFUA_1G07670	0.986833
AFUA_4G03530	0.983481
AFUA_7G02010	0.988786
AFUA_1G13250	0.992058
AFUA_1G02620	0.839776
AFUA_3G12020	0.871515
AFUA_1G14890	0.817494
AFUA_3G09935	0.180932
AFUA_1G13970	0.774261
AFUA_1G11730	0.959934
AFUA_2G16600	0.993532
AFUA_2G00500	0.70066
AFUA_1G03580	0.699972
AFUA_4G02810	0.559445
AFUA_2G10440	0.998003
AFUA_1G16730	0.951142
AFUA_6G14120	0.968956
AFUA_5G12140	0.452013
AFUA_2G09130	0.803224
AFUA_2G02220	0.999823
AFUA_5G10630	0.986184
AFUA_1G09620	0.975176
AFUA_1G16830	0.649363
AFUA_3G11160	0.930233
AFUA_1G09550	0.777117
AFUA_6G04920	0.920196
AFUA_1G10890	0.953562
AFUA_5G07740	1
AFUA_6G02170	0.982067
AFUA_3G09840	0.996798
AFUA_3G07080	0.966685
AFUA_2G14570	0.702544
AFUA_4G06740	0.939223
AFUA_4G03990	0.993373
AFUA_3G07820	0.999333
AFUA_2G03820	0.974642
AFUA_3G09130	0.775939
AFUA_3G11160	0.970855
AFUA_6G02010	0.80032
AFUA_4G12320	0.940447
AFUA_4G06480	0.642896
AFUA_6G13790	0.977821
AFUA_2G10500	0.999555
AFUA_1G09450	0.992715
AFUA_4G03520	0.9509
AFUA_5G10660	0.893254
AFUA_3G12960	0.678281
AFUA_6G03490	0.964156
AFUA_3G12760	0.980035
AFUA_8G04470	0.701648
AFUA_2G12880	0.994032
AFUA_3G11160	0.858272
AFUA_3G11600	0.987076
AFUA_1G13950	0.97846
AFUA_4G01060	0.777589
AFUA_7G00760	0.98645
AFUA_3G07280	0.953562
AFUA_7G00850	0.990746
AFUA_5G11010	0.687587
AFUA_2G04290	0.974225
AFUA_1G07100	0.705721
AFUA_2G11130	0.98453
AFUA_8G05310	0.973222
AFUA_4G12600	0.97846
AFUA_4G11700	0.945741
AFUA_5G05880	0.968972
AFUA_5G06440	0.992715
AFUA_3G14700	0.933956
AFUA_4G02930	0.999231
AFUA_5G00900	0.173732
AFUA_5G02490	0.971646
AFUA_2G01370	0.972114
AFUA_2G15630	0.987268
AFUA_4G03100	0.971068
AFUA_6G12440	0.982307
AFUA_3G08800	0.974642
AFUA_2G03620	0.604235
AFUA_1G10130	0.998846
AFUA_7G01540	0.992756
AFUA_2G01970	0.654729
AFUA_2G01280	0.932867
AFUA_6G00440	0.57799
AFUA_3G11160	0.868337
AFUA_3G08420	0.994492
AFUA_1G16620	0.931713
AFUA_1G17100	0.775284
AFUA_2G15370	0.990747
AFUA_1G02600	0.969445
AFUA_5G02140	0.979308
AFUA_1G06780	0.779734
AFUA_4G07020	0.887216
AFUA_1G10355	0.94959
AFUA_2G01590	0.938562
AFUA_2G03490	0.931757
AFUA_5G05490	0.870697
AFUA_2G08390	0.822722
AFUA_2G15190	0.709231
AFUA_1G06410	0.828751
AFUA_1G03420	0.981663
AFUA_3G11160	0.965066
AFUA_1G09190	0.622326
AFUA_6G06470	0.945821
AFUA_4G10450	0.61359
AFUA_6G13380	0.814451
AFUA_2G08840	0.517775
AFUA_2G09640	0.679644
AFUA_3G03310	0.981301
AFUA_6G10760	0.904101
AFUA_6G06335	1
AFUA_3G00440	0.951142
AFUA_2G15900	0.974054
AFUA_1G11710	1
AFUA_1G12720	0.896185
AFUA_2G03580	0.94486
AFUA_1G04120	0.882304
AFUA_3G10680	0.337963
AFUA_2G08920	0.503573
AFUA_4G08520	0.967721
AFUA_1G03400	0.999801
AFUA_4G11200	0.646346
AFUA_4G08080	0.999311
AFUA_4G07110	0.995352
AFUA_2G11660	0.634047
AFUA_6G09200	0.990486
AFUA_1G13050	0.975277
AFUA_1G02730	0.392312
AFUA_1G03630	0.962749
AFUA_2G02110	0.954777
AFUA_2G09810	0.814565
AFUA_6G02420	0.786908
AFUA_7G05450	1
AFUA_5G00610	0.753963
AFUA_8G01700	0.624523
AFUA_5G14750	0.922013
AFUA_5G05830	0.960572
AFUA_1G03500	0.678895
AFUA_6G07970	0.889861
AFUA_4G00600	0.984242
AFUA_4G00400	0.955995
AFUA_1G13690	0.990181
AFUA_4G07890	0.992058
AFUA_4G12700	0.955995
AFUA_3G11160	0.939223
AFUA_4G09010	0.970123
AFUA_3G11160	0.978275
AFUA_5G03540	0.716676
AFUA_3G11350	1
AFUA_5G13890	0.798011
AFUA_5G06220	0.998384
AFUA_7G03800	0.531999
AFUA_4G10220	0.983661
AFUA_6G08310	0.998881
AFUA_2G05340	1
AFUA_4G07740	0.80032
AFUA_2G17800	0.776945
AFUA_3G10490	0.816449
AFUA_4G07260	0.933156
AFUA_1G09300	0.457035
AFUA_6G10670	0.344763
AFUA_1G11560	0.952359
AFUA_6G12930	0.318336
AFUA_2G02770	0.942282
AFUA_4G11820	0.982298
AFUA_8G00600	0.949035
AFUA_5G08550	0.989294
AFUA_5G08960	0.981283
AFUA_3G00720	0.389047
AFUA_2G01610	0.830604
AFUA_7G03860	0.972256
AFUA_2G17530	1
AFUA_2G03250	0.945741
AFUA_4G01000	0.852832
AFUA_6G02400	0.950747
AFUA_6G12710	0.811309
AFUA_7G05820	0.738285
AFUA_2G16150	0.58631
AFUA_4G11730	0.998668
AFUA_5G02540	0.907791
AFUA_6G12500	0.822791
AFUA_6G11790	0.370523
AFUA_4G10710	0.972686
AFUA_1G16850	0.973377
AFUA_5G07460	0.836079
AFUA_3G02890	0.910651
AFUA_3G06980	0.989439
AFUA_5G02790	0.963111
AFUA_1G16820	0.978347
AFUA_6G14170	0.938377
AFUA_5G05970	0.910135
AFUA_6G08740	0.986833
AFUA_3G10760	0.860984
AFUA_3G00940	0.780811
AFUA_4G04670	0.635746
AFUA_1G02010	0.497745
AFUA_8G01150	0.953562
AFUA_2G10060	0.635511
AFUA_3G12280	0.74118
AFUA_8G04570	0.980946
AFUA_4G12640	0.940572
AFUA_1G02940	0.753038
AFUA_6G07180	0.315734
AFUA_1G01890	0.675486
AFUA_1G16290	0.999508
AFUA_6G08770	0.752216
AFUA_4G10930	0.986184
AFUA_2G02980	0.783644
AFUA_5G10340	0.965347
AFUA_4G12060	0.999333
AFUA_6G10780	0.998275
AFUA_2G14240	0.420291
AFUA_8G01690	0.881246
AFUA_7G05020	0.260615
AFUA_2G05220	0.925431
AFUA_3G14890	0.637139
AFUA_2G14300	0.760149
AFUA_6G07160	0.990747
AFUA_1G03010	0.996676
AFUA_2G16520	0.924168
AFUA_1G01950	0.92716
AFUA_3G01890	0.154306
AFUA_2G11780	0.510333
AFUA_5G11190	0.756453
AFUA_1G06740	0.974966
AFUA_6G07810	0.835031
AFUA_4G01140	0.693663
AFUA_6G06350	0.535598
AFUA_5G02080	0.963607
AFUA_6G08820	0.988208
AFUA_5G01600	0.340654
AFUA_8G05270	0.638516
AFUA_5G02970	0.646416
AFUA_7G01430	0.793663
AFUA_5G02050	0.507189
AFUA_1G12440	0.306704
AFUA_5G05780	0.980336
AFUA_3G03600	0.987122
AFUA_4G07670	0.965384
AFUA_4G08530	0.971679
AFUA_1G04140	0.790195
AFUA_1G13850	0.286984
AFUA_4G08440	0.477124
AFUA_5G12450	0.934539
AFUA_2G04750	0.738795
AFUA_6G06760	0.999174
AFUA_5G11700	0.873034
AFUA_5G13920	0.711078
AFUA_1G14610	0.989439
AFUA_2G13620	0.957827
AFUA_5G09060	0.963368
AFUA_3G09810	0.815358
AFUA_3G05400	0.971594
AFUA_6G04330	0.677605
AFUA_5G09750	0.838692
AFUA_1G03830	0.993939
AFUA_2G10470	0.512745
AFUA_2G16040	0.966823
AFUA_2G16790	0.789363
AFUA_6G12300	0.751462
AFUA_2G03150	0.977014
AFUA_1G05620	0.967502
AFUA_6G04700	0.936645
AFUA_2G14220	0.974816
AFUA_2G14520	0.932828
AFUA_7G04260	0.994691
AFUA_6G14160	0.989016
AFUA_3G02100	0.804786
AFUA_2G15160	0.982411
AFUA_5G05980	0.696602
AFUA_2G12050	0.933692
AFUA_6G06880	0.893114
AFUA_8G01380	0.820729
AFUA_5G07070	0.960304
AFUA_2G16260	0.953133
AFUA_7G00870	0.755353
AFUA_6G08360	0.941046
AFUA_6G03180	0.780656
AFUA_3G12970	0.998003
AFUA_3G01170	0.979739
AFUA_5G11780	0.989612
AFUA_6G08800	0.987777
AFUA_3G11700	0.999513
AFUA_1G07590	0.996676
AFUA_2G08850	0.987611
AFUA_5G04270	0.966473
AFUA_4G12270	0.943539
AFUA_4G08970	0.582097
AFUA_2G09540	0.943801
AFUA_7G04140	0.815194
AFUA_1G05430	0.986833
AFUA_7G06360	0.978235
AFUA_6G06750	0.723856
AFUA_2G07590	0.986833
AFUA_1G07190	0.687688
AFUA_4G07100	0.996013
AFUA_5G11240	0.900841
AFUA_3G14340	0.719981
AFUA_3G01510	0.838449
AFUA_5G12610	0.980413
AFUA_4G04570	0.994166
AFUA_6G06600	0.986184
AFUA_6G10220	0.914024
AFUA_1G10950	0.315592
AFUA_2G00660	0.873775
AFUA_6G03990	0.982951
AFUA_1G06830	0.963368
AFUA_7G05160	0.74844
AFUA_2G16760	0.977702
AFUA_5G06080	0.970378
AFUA_1G01160	0.957216
AFUA_4G05980	0.820405
AFUA_6G01820	0.578749
AFUA_4G01560	0.890257
AFUA_3G15230	0.480189
AFUA_6G13270	0.839611
AFUA_2G04200	0.984888
AFUA_6G12170	0.998609
AFUA_1G15760	0.935705
AFUA_2G07640	0.853435
AFUA_3G12460	0.857043
AFUA_6G08420	0.571331
AFUA_7G01260	0.924132
AFUA_4G08730	0.974332
AFUA_2G16820	0.7495
AFUA_3G12180	0.638203
AFUA_2G09140	0.968508
AFUA_6G05290	0.781543
AFUA_1G06690	0.990092
AFUA_6G04990	0.627037
AFUA_5G07680	0.972114
AFUA_3G11160	0.982061
AFUA_2G01100	0.733005
AFUA_4G14510	0.929324
AFUA_7G05860	0.851705
AFUA_2G04220	0.982307
AFUA_4G12670	0.115145
AFUA_5G13620	0.81733
AFUA_3G05500	0.932214
AFUA_3G11870	0.910093
AFUA_5G12910	1
AFUA_2G16730	0.997494
AFUA_5G08460	0.990092
AFUA_5G01260	0.891108
AFUA_3G04160	0.973873
AFUA_6G12330	0.904879
AFUA_4G07630	0.999232
AFUA_6G07540	0.855594
AFUA_2G07820	0.975788
AFUA_5G02280	0.935816
AFUA_5G08640	0.966915
AFUA_1G13700	0.907326
AFUA_4G14160	0.667409
AFUA_3G07310	0.871549
AFUA_4G06260	0.988134
AFUA_6G07610	0.765577
AFUA_1G14430	0.77475
AFUA_8G07380	0.77927
AFUA_3G10450	0.992058
AFUA_5G13420	0.966229
AFUA_6G04420	0.870477
AFUA_1G05360	0.970227
AFUA_8G04190	0.936289
AFUA_8G03930	0.942467
AFUA_4G03020	0.32189
AFUA_6G05300	0.573616
AFUA_5G14520	0.888932
AFUA_1G11140	0.937502
AFUA_1G14945	0.811586
AFUA_2G03300	0.836458
AFUA_6G12680	1
AFUA_6G03460	0.691257
AFUA_1G03700	0.745342
AFUA_3G01980	0.81209
AFUA_3G11160	0.949039
AFUA_2G01530	0.785247
AFUA_5G02690	0.977194
AFUA_5G14020	0.920762
AFUA_1G06130	0.762702
AFUA_2G01900	0.934874
AFUA_6G07820	0.886512
AFUA_2G02400	0.617476
AFUA_6G08870	0.885411
AFUA_3G11160	0.932895
AFUA_1G14440	0.554519
AFUA_4G07430	0.950243
AFUA_5G13650	0.935104
AFUA_6G10930	0.575233
AFUA_2G10530	0.781136
AFUA_6G03760	0.947087
AFUA_5G10940	0.899839
AFUA_6G04380	0.991575
AFUA_2G06190	0.951142
AFUA_1G03080	0.960679
AFUA_4G13130	0.851705
AFUA_1G02820	0.999925
AFUA_1G10810	0.331932
AFUA_2G01580	0.921716
AFUA_1G06110	0.953541
AFUA_1G10780	0.969581
AFUA_8G04290	0.962633
AFUA_6G13930	0.711182
AFUA_6G13680	0.928405
AFUA_3G12770	0.904101
AFUA_3G11160	0.927396
AFUA_2G14280	0.818645
AFUA_6G09900	0.649077
AFUA_5G01830	0.970383
AFUA_5G02550	0.885007
AFUA_6G10500	0.935627
AFUA_8G04702	0.966692
AFUA_5G12620	0.926051
AFUA_1G09200	1
AFUA_4G03970	0.998816
AFUA_4G02820	0.804728
AFUA_1G14360	0.810958
AFUA_3G06290	0.84669
AFUA_6G00630	0.487217
AFUA_6G09160	1
AFUA_2G10550	0.815238
AFUA_1G05450	0.998825
AFUA_6G09080	0.898143
AFUA_1G15010	0.844741
AFUA_1G01620	0.630755
AFUA_5G07950	0.448984
AFUA_3G03060	0.970702
AFUA_5G07440	0.917219
AFUA_2G16530	0.999333
AFUA_2G04310	0.50593
AFUA_4G14070	0.964087
AFUA_7G05220	0.818231
AFUA_1G17030	0.983596
AFUA_1G09700	0.994811
AFUA_8G02690	0.998437
AFUA_2G07420	1
AFUA_6G07960	0.752404
AFUA_5G01770	0.921894
AFUA_3G08460	0.823626
AFUA_2G02780	0.607418
AFUA_3G00920	0.616601
AFUA_5G06750	0.988786
AFUA_2G17090	0.893858
AFUA_5G07710	0.806347
AFUA_2G15450	0.912355
AFUA_5G09170	0.989294
AFUA_3G13120	0.906496
AFUA_2G10620	0.984804
AFUA_2G12030	0.690265
AFUA_3G11430	0.985458
AFUA_4G12530	0.625849
AFUA_2G01210	1
AFUA_5G08310	0.893623
AFUA_2G04230	0.982307
AFUA_5G11050	0.999457
AFUA_3G12690	0.576771
AFUA_4G07120	0.994691
AFUA_2G08370	0.991613
AFUA_4G00950	1
AFUA_7G04310	0.760528
AFUA_5G13140	0.857061
AFUA_7G02170	0.828474
AFUA_5G01210	0.739152
AFUA_4G12210	0.986963
AFUA_1G15130	0.998909
AFUA_6G03450	0.994691
AFUA_2G11740	1
AFUA_7G00670	0.834633
AFUA_1G09640	0.893325
AFUA_1G04580	0.992011
AFUA_1G02570	0.766246
AFUA_6G11250	0.984888
AFUA_4G09210	0.416484
AFUA_4G13670	0.951142
AFUA_6G10770	0.982951
AFUA_1G09040	0.729875
AFUA_2G17300	0.829552
AFUA_5G13480	0.872196
AFUA_5G14350	0.917479
AFUA_2G08940	0.663154
AFUA_5G01800	0.189279
AFUA_4G07240	0.847851
AFUA_8G02790	0.967721
AFUA_8G07120	0.890777
AFUA_8G02590	0.981021
AFUA_3G13840	0.983964
AFUA_6G07250	0.602763
AFUA_2G10910	0.974642
AFUA_8G01660	0.979069
AFUA_1G16780	0.965058
AFUA_2G02890	0.898959
AFUA_3G08920	0.938048
AFUA_3G11900	0.47326
AFUA_1G14030	0.709754
AFUA_8G04820	0.994032
AFUA_3G01050	0.498599
AFUA_4G00370	0.665872
AFUA_4G06730	0.64197
AFUA_5G06590	0.218187
AFUA_2G03500	0.805812
AFUA_3G01860	0.358444
AFUA_4G06590	0.964607
AFUA_4G08870	0.617085
AFUA_1G15880	0.434864
AFUA_2G05270	0.898694
AFUA_5G06290	0.902405
AFUA_4G04280	0.329909
AFUA_5G07860	0.988134
AFUA_6G14210	0.999333
AFUA_4G11990	0.880729
AFUA_4G11100	0.970227
AFUA_2G16930	1
AFUA_3G13670	0.940765
AFUA_5G14130	0.918754
AFUA_6G13100	0.73056
AFUA_8G04610	0.969825
AFUA_3G14445	0.928007
AFUA_5G02740	0.992325
AFUA_2G12860	0.154805
AFUA_3G12800	0.977821
AFUA_7G01930	0.952956
AFUA_2G04170	0.907519
AFUA_3G01900	0.695732
AFUA_2G14080	0.996676
AFUA_6G12390	0.988555
AFUA_6G13830	0.868402
AFUA_1G13290	0.997339
AFUA_6G05140	0.871615
AFUA_6G08910	0.985536
AFUA_1G14450	0.961311
AFUA_6G03680	0.732389
AFUA_7G01690	0.725389
AFUA_3G09060	0.994544
AFUA_5G13790	0.243317
AFUA_2G12170	0.93875
AFUA_4G07280	0.966473
AFUA_1G12680	0.828594
AFUA_5G08840	0.970518
AFUA_7G04250	0.985536
AFUA_6G13510	0.870329
AFUA_2G04000	0.992715
AFUA_5G04150	0.785199
AFUA_5G01620	0.95806
AFUA_1G10310	1
AFUA_8G01440	0.731053
AFUA_6G12040	0.68012
AFUA_3G01120	0.824525
AFUA_3G11160	0.8019
AFUA_7G05910	0.869311
AFUA_5G03070	0.991609
AFUA_6G13890	0.982951
AFUA_2G13080	0.679823
AFUA_7G05940	0.986548
AFUA_2G11090	1
AFUA_5G09280	0.991402
AFUA_1G03050	0.989439
AFUA_3G11160	0.934923
AFUA_1G17050	0.752285
AFUA_2G09740	0.904195
AFUA_4G09840	1
AFUA_1G01240	0.89591
AFUA_3G11310	0.998775
AFUA_5G09030	0.831496
AFUA_5G11670	0.741345
AFUA_3G11160	0.878929
AFUA_1G16210	0.964511
AFUA_2G01240	0.957228
AFUA_1G16200	0.962495
AFUA_2G17230	0.964521
AFUA_8G06870	0.719635
AFUA_3G08250	0.887507
AFUA_5G01470	0.928189
AFUA_2G03950	0.943361
AFUA_2G12220	0.993993
AFUA_4G11860	0.984285
AFUA_6G08460	0.892156
AFUA_3G07350	0.804206
AFUA_2G13650	0.948739
AFUA_2G14310	0.289761
AFUA_7G05250	0.904891
AFUA_6G00310	0.76762
AFUA_1G17260	0.928335
AFUA_3G12490	0.992715
AFUA_2G14070	0.97967
AFUA_5G08740	0.988786
AFUA_6G09660	0.964738
AFUA_6G08750	0.941583
AFUA_4G13020	0.484866
AFUA_2G02760	0.734456
AFUA_2G12630	0.959572
AFUA_6G07500	0.987908
AFUA_2G14960	0.95946
AFUA_4G06210	0.945178
AFUA_7G06030	0.955995
AFUA_5G14190	0.905741
AFUA_2G00540	0.97846
AFUA_3G08680	0.957216
AFUA_5G09420	0.852623
AFUA_7G03900	0.965229
AFUA_6G06370	1
AFUA_3G01610	0.967721
AFUA_5G13190	0.960897
AFUA_4G10230	0.968333
AFUA_3G07015	0.964607
AFUA_1G10880	0.965851
AFUA_2G12870	0.986641
AFUA_2G14320	0.954777
AFUA_4G07490	0.800012
AFUA_5G11900	0.930862
AFUA_5G02920	0.944549
AFUA_8G04140	0.336781
AFUA_2G09530	0.90973
AFUA_2G03155	0.919632
AFUA_8G00900	0.972668
AFUA_5G09890	0.264338
AFUA_6G06440	0.961238
AFUA_5G14340	0.949544
AFUA_6G11910	0.587973
AFUA_2G03060	0.94252
AFUA_3G14660	0.710492
AFUA_2G01410	0.957821
AFUA_7G06810	0.462173
AFUA_1G13740	0.988049
AFUA_3G11160	0.407197
AFUA_1G11280	0.841386
AFUA_2G02320	0.982951
AFUA_6G09670	0.981229
AFUA_1G09960	0.996676
AFUA_5G02030	0.980869
AFUA_5G01550	0.73305
AFUA_3G13130	0.85692
AFUA_5G14070	0.433271
AFUA_5G13060	0.969599
AFUA_8G01070	0.808296
AFUA_8G02450	0.945783
AFUA_1G05550	0.674916
AFUA_3G03180	0.767002
AFUA_1G04870	0.665586
AFUA_7G05060	0.836218
AFUA_3G07790	0.865473
AFUA_3G06730	0.849292
AFUA_3G11580	0.771576
AFUA_2G05000	0.798642
AFUA_6G03670	0.999417
AFUA_7G05510	0.981497
AFUA_4G00350	0.813335
AFUA_2G10310	0.91204
AFUA_4G09420	0.969978
AFUA_3G12300	0.560231
AFUA_1G06630	0.973936
AFUA_5G09710	0.932252
AFUA_1G01250	0.865973
AFUA_3G11160	0.893905
AFUA_8G01830	0.588998
AFUA_5G14550	0.952436
AFUA_8G05660	0.691909
AFUA_2G15070	0.993373
AFUA_3G09720	0.982183
AFUA_4G12840	0.963357
AFUA_3G02260	0.913388
AFUA_1G13750	0.867311
AFUA_7G02200	0.786646
AFUA_4G04320	0.86732
AFUA_7G05050	0.182074
AFUA_2G00590	0.495062
AFUA_7G06040	0.970515
AFUA_4G08340	0.911184
AFUA_2G15520	0.983596
AFUA_1G10700	0.936875
AFUA_6G04580	0.68162
AFUA_3G00230	0.948456
AFUA_8G02570	0.980379
AFUA_6G10980	0.746337
AFUA_6G08430	0.989439
AFUA_3G02150	0.819709
AFUA_3G11160	0.987484
AFUA_5G03010	0.833698
AFUA_5G04330	0.824986
AFUA_7G05790	0.955979
AFUA_3G13250	0.996676
AFUA_2G16700	1
AFUA_5G11820	1
AFUA_3G08320	0.899416
AFUA_8G04430	0.988754
AFUA_4G06560	0.746353
AFUA_1G01490	0.906836
AFUA_2G12010	0.361621
AFUA_3G08100	0.723301
AFUA_2G01180	0.675329
AFUA_1G13910	0.913467
AFUA_6G12350	0.999333
AFUA_2G10020	0.944592
AFUA_4G07410	0.887276
AFUA_1G14600	0.606621
AFUA_1G02340	0.867061
AFUA_2G16060	0.653806
AFUA_1G09460	0.992715
AFUA_5G14570	0.980875
AFUA_4G00770	0.990363
AFUA_5G09380	0.97459
AFUA_2G11310	0.645376
AFUA_8G06920	0.457586
AFUA_5G00760	0.826955
AFUA_4G10200	0.500132
AFUA_3G13000	0.970227
AFUA_2G09570	0.800236
AFUA_2G06280	0.827355
AFUA_1G16860	0.900549
AFUA_6G03900	0.970227
AFUA_2G01700	0.936875
AFUA_2G08440	0.72847
AFUA_1G05730	0.988786
AFUA_3G05640	0.865813
AFUA_6G11140	0.941583
AFUA_4G11012	0.956605
AFUA_6G08380	0.876608
AFUA_5G01570	0.661378
AFUA_2G10230	0.988786
AFUA_3G07680	0.98646
AFUA_5G12550	0.774396
AFUA_4G13590	0.800333
AFUA_8G01710	0.922797
AFUA_2G00420	0.823626
AFUA_4G04530	0.722594
AFUA_3G10210	0.98986
AFUA_1G02050	0.832315
AFUA_2G16340	0.940476
AFUA_4G13990	0.688833
AFUA_8G02800	0.967721
AFUA_5G01680	0.891799
AFUA_3G14210	0.913219
AFUA_2G10205	0.509301
AFUA_6G08680	0.982307
AFUA_7G06520	0.989439
AFUA_3G03420	0.999193
AFUA_3G06250	0.928426
AFUA_2G12520	0.923819
AFUA_3G06210	1
AFUA_6G03720	0.978002
AFUA_2G07550	0.999333
AFUA_5G12040	0.801363
AFUA_2G07920	0.980379
AFUA_8G00220	0.742826
AFUA_3G08110	0.935019
AFUA_6G03252	0.993373
AFUA_2G17630	0.884888
AFUA_2G15660	0.984953
AFUA_1G06790	0.96535
AFUA_5G13860	0.678673
AFUA_1G04460	0.788289
AFUA_1G09910	0.962898
AFUA_5G08330	0.640694
AFUA_5G06810	0.965307
AFUA_3G12820	0.915049
AFUA_2G16720	0.77513
AFUA_7G06430	0.785228
AFUA_1G15330	0.974636
AFUA_5G03870	0.884888
AFUA_1G14640	0.477625
AFUA_3G11690	0.922391
AFUA_6G05350	0.822835
AFUA_6G04100	0.957325
AFUA_2G16920	0.81855
AFUA_7G01910	0.987484
AFUA_3G11390	0.941583
AFUA_1G04990	0.845238
AFUA_3G13820	0.971484
AFUA_2G04600	0.985556
AFUA_5G00910	0.773664
AFUA_3G14290	0.999303
AFUA_8G04780	0.989333
AFUA_8G04640	0.986184
AFUA_5G13130	0.988786
AFUA_5G03740	0.999408
AFUA_5G00300	0.949499
AFUA_6G14250	0.99139
AFUA_2G14740	0.981694
AFUA_1G07180	0.620327
AFUA_5G09740	0.957908
AFUA_1G01500	0.964222
AFUA_3G03010	0.84051
AFUA_1G02410	1
AFUA_5G13640	0.809111
AFUA_3G11450	0.933956
AFUA_8G00240	0.964548
AFUA_1G16240	0.784144
AFUA_7G04680	0.967478
AFUA_2G06250	0.998668
AFUA_1G01320	0.790703
AFUA_6G03530	0.979739
AFUA_3G05720	0.980423
AFUA_3G11160	0.804017
AFUA_4G02960	0.633078
AFUA_5G12100	1
AFUA_3G05940	0.886658
AFUA_3G11020	1
AFUA_5G09680	0.814943
AFUA_4G11740	0.965232
AFUA_2G00650	0.772263
AFUA_6G10430	0.997871
AFUA_6G04520	0.830533
AFUA_5G13560	0.752363
AFUA_4G11590	0.249303
AFUA_2G13710	0.90574
AFUA_2G04330	0.863977
AFUA_8G04650	1
AFUA_1G13730	1
AFUA_2G13750	0.996676
AFUA_8G04370	0.982192
AFUA_4G07560	1
AFUA_4G09050	0.967097
AFUA_1G15040	0.976617
AFUA_5G12490	0.970833
AFUA_4G14300	0.981021
AFUA_6G09190	0.980149
AFUA_3G10130	0.990092
AFUA_5G03030	0.892705
AFUA_5G06260	0.996676
AFUA_1G05100	0.497887
AFUA_2G09282	0.647066
AFUA_5G08560	1
AFUA_7G05300	0.634868
AFUA_7G05840	0.946727
AFUA_4G07150	0.991402
AFUA_2G15440	0.219791
AFUA_5G06660	0.59054
AFUA_6G02530	0.563358
AFUA_4G06120	0.931548
AFUA_8G04560	0.878083
AFUA_1G09530	0.823688
AFUA_2G04040	0.996013
AFUA_1G12830	0.979739
AFUA_2G15110	0.819029
AFUA_3G10950	0.414226
AFUA_1G13190	0.890977
AFUA_8G01530	0.894224
AFUA_4G10150	0.906288
AFUA_1G04350	0.688335
AFUA_1G16400	0.969551
AFUA_8G05640	0.680711
AFUA_3G09860	0.611905
AFUA_5G12380	0.852987
AFUA_4G03880	0.789126
AFUA_2G04910	1
AFUA_6G04850	0.781797
AFUA_6G09010	0.986833
AFUA_4G14630	0.958819
AFUA_2G03020	0.580742
AFUA_5G08270	0.963987
AFUA_1G11420	0.962161
AFUA_6G02845	0.84041
AFUA_1G11260	0.883974
AFUA_2G07480	0.726612
AFUA_2G02150	0.999333
AFUA_1G10420	0.891767
AFUA_6G08710	0.942874
AFUA_7G06080	0.960886
AFUA_1G10160	0.715513
AFUA_8G05200	0.994307
AFUA_5G05500	0.998874
AFUA_5G11990	0.998574
AFUA_3G07620	0.202554
AFUA_1G16590	0.642084
AFUA_6G12360	0.856342
AFUA_5G09720	0.773877
AFUA_3G01780	0.962856
AFUA_3G11780	0.994691
AFUA_4G04390	0.999333
AFUA_1G05320	0.987484
AFUA_6G07240	0.85491
AFUA_5G01990	0.92404
AFUA_2G08140	0.867097
AFUA_4G07090	0.834633
AFUA_1G02200	0.964928
AFUA_7G06500	0.955794
AFUA_5G06330	0.992818
AFUA_2G09500	0.946936
AFUA_2G05410	0.988658
AFUA_1G04840	1
AFUA_5G03950	0.603721
AFUA_1G04010	0.840188
AFUA_1G09970	0.857551
AFUA_8G05530	0.974642
AFUA_6G12290	0.930478
AFUA_3G08820	0.988134
AFUA_1G14340	0.657386
AFUA_2G09750	0.890222
AFUA_2G03790	0.715502
AFUA_1G09210	0.953478
AFUA_2G05210	0.462704
AFUA_3G06770	0.892262
AFUA_4G08690	0.902716
AFUA_3G11160	0.999333
AFUA_4G11320	0.626934
AFUA_3G07960	0.984242
AFUA_3G07130	0.911207
AFUA_4G11560	0.977371
AFUA_2G17710	0.547625
AFUA_3G09950	0.980806
AFUA_7G00570	0.705305
AFUA_7G04200	0.986766
AFUA_3G12260	0.963215
AFUA_6G12470	0.992378
AFUA_3G01600	0.16668
AFUA_2G11830	0.667324
AFUA_3G12580	0.937244
AFUA_1G13280	1
AFUA_5G03240	0.948134
AFUA_7G01890	0.560791
AFUA_1G17070	0.894762
AFUA_3G03030	0.953562
AFUA_5G01450	0.497264
AFUA_2G11620	0.667409
AFUA_6G02870	0.813115
AFUA_1G16720	0.865973
AFUA_7G02140	0.98709
AFUA_3G05580	0.841215
AFUA_5G13150	0.984358
AFUA_1G04910	0.914024
AFUA_2G01010	1
AFUA_4G08710	0.960282
AFUA_7G04320	0.615367
AFUA_3G14140	0.825208
AFUA_2G12530	0.979198
AFUA_8G00250	0.999333
AFUA_4G03740	0.979313
AFUA_2G14430	0.983799
AFUA_7G06480	0.833721
AFUA_8G02760	0.585846
AFUA_1G13550	0.914504
AFUA_3G13040	0.968013
AFUA_4G14170	0.979099
AFUA_7G02100	0.981021
AFUA_3G07390	0.811147
AFUA_4G13330	0.997339
AFUA_5G05470	0.622244
AFUA_2G03930	0.905368
AFUA_3G07720	0.716456
AFUA_5G05870	0.462094
AFUA_6G02460	0.693266
AFUA_1G09230	0.574841
AFUA_4G03700	0.967097
AFUA_3G10360	0.955382
AFUA_3G11160	0.933375
AFUA_3G14830	0.785525
AFUA_4G12000	0.974009
AFUA_2G15650	0.933271
AFUA_6G09140	0.993373
AFUA_4G06540	0.706843
AFUA_2G09450	0.938048
AFUA_4G07400	0.549562
AFUA_1G14300	0.933832
AFUA_1G14880	0.168125
AFUA_7G02070	0.789113
AFUA_3G14150	0.979739
AFUA_3G01700	0.859312
AFUA_2G04140	0.984963
AFUA_2G13570	0.988786
AFUA_2G01170	0.965229
AFUA_2G04680	1
AFUA_2G13910	0.59905
AFUA_3G10050	0.929652
AFUA_4G03010	0.838989
AFUA_5G14390	0.748925
AFUA_5G02990	0.607427
AFUA_3G09940	0.872019
AFUA_5G03930	0.852189
AFUA_3G06340	0.876608
AFUA_4G09200	0.981756
AFUA_7G01610	0.929204
AFUA_1G12660	0.785228
AFUA_5G02580	0.878827
AFUA_4G08260	0.675371
AFUA_2G09150	0.998873
AFUA_6G08530	0.980808
AFUA_5G11430	0.814675
AFUA_4G11330	0.991753
AFUA_8G05160	0.286478
AFUA_2G06090	0.810718
AFUA_3G14180	0.945145
AFUA_8G04460	0.749403
AFUA_2G04650	0.997997
AFUA_1G07150	0.967721
AFUA_3G06470	1
AFUA_3G11990	0.733637
AFUA_3G00650	0.999485
AFUA_5G11420	0.948134
AFUA_6G03100	0.620731
AFUA_2G02960	0.981266
AFUA_1G16480	0.396154
AFUA_3G00250	0.816101
AFUA_2G16610	0.987901
AFUA_2G15020	0.984584
AFUA_1G03940	0.808958
AFUA_6G08840	0.904647
AFUA_3G13280	1
AFUA_2G15030	0.904572
AFUA_8G04360	0.673708
AFUA_4G12690	0.879695
AFUA_7G05830	0.966625
AFUA_6G03370	0.902786
AFUA_5G06070	0.996676
AFUA_2G02470	0.899698
AFUA_6G09640	0.993944
AFUA_4G14190	0.724982
AFUA_1G13170	0.968972
AFUA_5G03990	0.957501
AFUA_7G01960	0.463463
AFUA_5G04290	0.984524
AFUA_6G07680	0.991402
AFUA_5G08170	0.995575
AFUA_7G04160	0.556548
AFUA_6G11460	0.922716
AFUA_1G14190	0.925546
AFUA_5G11890	0.702048
AFUA_4G02650	0.790209
AFUA_3G12430	0.724972
AFUA_5G09080	0.894884
AFUA_6G12970	0.958043
AFUA_5G08770	0.58003
AFUA_3G06050	0.967306
AFUA_1G03390	0.888903
AFUA_7G02110	0.979739
AFUA_3G11160	0.996676
AFUA_5G02660	0.550888
AFUA_5G08160	0.993665
AFUA_5G03269	0.729387
AFUA_7G03710	0.4389
AFUA_3G08790	0.954732
AFUA_8G04520	0.850547
AFUA_1G04570	0.743148
AFUA_5G02100	0.451536
AFUA_2G13160	0.995282
AFUA_1G03035	0.582401
AFUA_8G03900	0.972745
AFUA_2G13040	0.979739
AFUA_3G12870	0.773556
AFUA_2G02000	0.692237
AFUA_2G16120	0.992715
AFUA_2G10290	0.297442
AFUA_1G09900	0.962359
AFUA_3G03710	0.531343
AFUA_2G12590	0.982155
AFUA_6G04110	0.933535
AFUA_6G08240	0.995352
AFUA_5G13090	0.767081
AFUA_7G04270	0.703426
AFUA_7G01700	0.737535
AFUA_2G09100	0.991402
AFUA_1G11770	0.908748
AFUA_3G10300	0.781827
AFUA_7G05180	0.65688
AFUA_3G07370	0.981097
AFUA_1G14120	0.993373
AFUA_2G04690	0.948771
AFUA_6G07360	0.974618
AFUA_3G12500	0.919033
AFUA_2G05990	0.763167
AFUA_1G05180	0.988502
AFUA_6G09820	0.995352
AFUA_7G04230	0.992526
AFUA_1G14720	0.723805
AFUA_3G11160	0.992715
AFUA_7G01060	0.900841
AFUA_2G11720	0.993449
AFUA_4G01450	0.993373
AFUA_1G07090	0.971608
AFUA_2G12070	0.585914
AFUA_1G10870	0.93119
AFUA_4G12470	0.419287
AFUA_2G11230	0.967097
AFUA_6G00470	0.927278
AFUA_6G03710	0.954777
AFUA_2G16870	0.993912
AFUA_5G11620	1
AFUA_2G16570	0.927599
AFUA_1G04700	0.764539
AFUA_5G00830	0.396735
AFUA_5G04240	0.946628
AFUA_5G14660	0.962135
AFUA_4G03615	0.954345
AFUA_1G12750	0.796972
AFUA_8G07060	0.916922
AFUA_3G11140	0.996676
AFUA_4G02840	0.274012
AFUA_2G02190	1
AFUA_2G11070	0.333105
AFUA_2G16330	0.692753
AFUA_5G11070	0.440415
AFUA_4G04430	0.989439
AFUA_3G11160	0.855594
AFUA_3G06270	0.994032
AFUA_5G07730	0.738178
AFUA_2G14600	0.995132
AFUA_5G04333	0.933956
AFUA_2G12410	0.908433
AFUA_4G04000	0.975572
AFUA_1G11330	0.873684
AFUA_2G11710	0.970227
AFUA_3G08270	0.763842
AFUA_2G02670	0.971484
AFUA_5G02950	0.938635
AFUA_1G16540	0.843676
AFUA_2G13090	0.72232
AFUA_4G12800	0.975628
AFUA_2G12330	0.645731
AFUA_6G07290	0.929266
AFUA_1G01430	0.786081
AFUA_1G03610	0.936861
AFUA_1G14680	0.975277
AFUA_1G10580	0.957954
AFUA_6G08290	0.874562
AFUA_5G03830	0.981021
AFUA_3G12160	0.732649
AFUA_7G04870	0.805576
AFUA_2G09200	0.986184
AFUA_8G07330	0.805914
AFUA_7G01450	0.78606
AFUA_4G04010	0.997171
AFUA_8G05760	0.554113
AFUA_4G12560	0.734804
AFUA_2G15600	0.905138
AFUA_4G12340	0.564569
AFUA_5G08680	0.839408
AFUA_4G07390	0.990405
AFUA_4G05900	0.908581
AFUA_7G04600	0.963194
AFUA_5G13170	0.734895
AFUA_4G07930	0.622921
AFUA_6G02190	0.976097
AFUA_1G05200	0.990747
AFUA_6G10700	0.807728
AFUA_6G06820	0.989385
AFUA_4G11450	0.939979
AFUA_6G04600	0.971531
AFUA_2G17870	0.991122
AFUA_7G04610	0.66485
AFUA_3G04240	0.585719
AFUA_8G01770	0.98071
AFUA_5G09650	0.869983
AFUA_2G06220	0.879704
AFUA_5G02910	0.950181
AFUA_6G07690	0.99843
AFUA_1G02510	0.953562
AFUA_2G00940	0.597768
AFUA_1G17180	0.940521
AFUA_3G14520	0.947591
AFUA_7G01400	0.994032
AFUA_5G05680	1
AFUA_2G15410	0.141022
AFUA_3G10800	0.93162
AFUA_2G11370	0.99607
AFUA_6G08330	0.935705
AFUA_6G00550	0.563611
AFUA_1G11190	0.996013
AFUA_6G03730	0.857644
AFUA_3G08070	0.751314
AFUA_2G12890	0.981663
AFUA_2G05650	0.955847
AFUA_8G00700	0.994691
AFUA_6G12460	0.962131
AFUA_6G13170	1
AFUA_3G07180	0.982307
AFUA_8G05210	0.883425
AFUA_2G05610	0.925309
AFUA_3G08660	0.925251
AFUA_1G04190	0.874828
AFUA_1G06490	0.736944
AFUA_1G10340	0.789685
AFUA_1G12910	0.972059
AFUA_6G13650	0.821755
AFUA_3G02390	0.983478
AFUA_8G00410	0.668129
AFUA_3G11160	0.924738
AFUA_1G15830	0.902276
AFUA_4G09130	1
AFUA_2G05040	0.984242
AFUA_2G08970	0.975277
AFUA_6G06580	0.999369
AFUA_2G05010	0.537276
AFUA_3G11330	0.549775
AFUA_1G09870	0.9203
AFUA_3G11320	0.993514
AFUA_4G06710	0.834092
AFUA_4G04040	0.561728
AFUA_6G04200	0.980081
AFUA_2G10820	0.985585
AFUA_1G03300	0.77501
AFUA_3G11160	0.883035
AFUA_1G10450	0.900007
AFUA_3G11160	0.931939
AFUA_5G12590	0.687187
AFUA_6G11480	0.745787
AFUA_5G12640	0.604042
AFUA_4G13200	0.922917
AFUA_3G14470	0.97985
AFUA_3G00550	0.900712
AFUA_2G13230	0.986174
AFUA_4G10120	0.578764
AFUA_3G02900	0.851703
AFUA_5G03900	0.927599
AFUA_5G01160	0.740344
AFUA_6G13440	0.94503
AFUA_7G01270	0.854299
AFUA_5G10460	0.963987
AFUA_3G06660	0.828287
AFUA_3G11160	0.775122
AFUA_1G12610	0.998003
AFUA_5G04380	0.960211
AFUA_2G01630	0.996013
AFUA_1G15740	0.92446
AFUA_7G02550	0.954116
AFUA_3G14100	0.68538
AFUA_5G13570	0.688377
AFUA_2G13200	0.971733
AFUA_4G01170	0.991402
AFUA_6G10630	0.926646
AFUA_6G13140	0.965522
AFUA_6G10040	0.859026
AFUA_2G03390	0.974009
AFUA_5G08540	0.840718
AFUA_3G00240	0.858332
AFUA_3G11160	0.685535
AFUA_3G01660	0.939793
AFUA_3G08530	0.82034
AFUA_3G13880	0.747574
AFUA_6G10970	0.978958
AFUA_4G12880	0.872526
AFUA_3G12330	0.946648
AFUA_3G14170	0.999794
AFUA_2G02620	1
AFUA_8G05700	0.760365
AFUA_5G04030	0.952351
AFUA_2G11900	0.79325
AFUA_1G03930	0.994691
AFUA_1G15270	0.858224
AFUA_4G01370	0.79862
AFUA_2G05070	0.975256
AFUA_1G09440	1
AFUA_2G09360	0.337713
AFUA_1G12070	0.993373
AFUA_6G04090	0.900841
AFUA_5G12430	0.998182
AFUA_3G14680	0.996359
AFUA_6G09550	0.716847
AFUA_1G16380	0.173964
AFUA_2G05060	0.971288
AFUA_5G00580	0.246013
AFUA_1G08950	0.984096
AFUA_6G10370	0.985144
AFUA_3G00880	0.950751
AFUA_4G07520	0.241043
AFUA_6G08010	0.996923
AFUA_3G10480	0.97093
AFUA_5G07510	0.266693
AFUA_4G10740	0.994292
AFUA_5G04430	0.932073
AFUA_1G05560	1
AFUA_1G01520	0.783301
AFUA_2G10010	0.990112
AFUA_4G10630	0.920196
AFUA_1G04800	0.995881
AFUA_4G06330	0.988134
AFUA_3G09020	0.984888
AFUA_2G02520	0.943955
AFUA_4G10420	0.948741
AFUA_6G11800	0.887059
AFUA_1G14930	0.813096
AFUA_1G14260	0.718737
AFUA_6G10210	0.70135
AFUA_5G08470	0.734531
AFUA_2G14610	0.458709
AFUA_3G03920	0.654886
AFUA_1G04830	0.836247
AFUA_3G11500	0.930097
AFUA_2G04010	0.687305
AFUA_3G05540	0.790433
AFUA_4G10360	0.961384
AFUA_4G06230	0.431848
AFUA_1G13350	0.904149
AFUA_5G13160	0.734561
AFUA_7G05470	0.988872
AFUA_1G11890	0.946526
AFUA_8G07210	0.916661
AFUA_3G12990	0.976072
AFUA_4G05930	0.464019
AFUA_2G00530	0.848811
AFUA_5G04300	0.557059
AFUA_3G14800	0.960674
AFUA_1G04480	0.855854
AFUA_8G05430	0.981196
AFUA_3G06530	0.998003
AFUA_3G13310	0.997339
AFUA_1G14940	0.925086
AFUA_7G03840	0.644707
AFUA_4G09940	0.983217
AFUA_2G17620	0.6777
AFUA_3G14740	0.794804
AFUA_5G08800	0.977821
AFUA_2G12180	0.990092
AFUA_4G11000	0.941583
AFUA_2G05250	0.806384
AFUA_3G06540	0.980379
AFUA_2G14270	0.694625
AFUA_6G02280	0.988786
AFUA_3G13850	0.933507
AFUA_4G10470	0.987262
AFUA_6G02650	0.953478
AFUA_2G12140	0.985536
AFUA_8G02660	0.871718
AFUA_1G04750	0.97046
AFUA_1G15910	0.6086
AFUA_6G08300	0.999333
AFUA_7G05400	0.57213
AFUA_3G10700	0.956515
AFUA_1G11270	0.722867
AFUA_6G02220	0.616163
AFUA_5G06700	0.999004
AFUA_2G02850	0.649181
AFUA_4G08270	0.915819
AFUA_2G12160	0.876213
AFUA_4G05840	0.590809
AFUA_2G04390	0.817174
AFUA_2G03970	0.570699
AFUA_3G05850	0.885934
AFUA_3G03430	0.971004
AFUA_6G09150	0.802892
AFUA_2G10790	0.598586
AFUA_2G10610	0.977402
AFUA_5G12110	0.998882
AFUA_7G06140	0.961518
AFUA_2G15970	1
AFUA_6G13690	0.83743
AFUA_6G11200	0.853159
AFUA_2G02280	0.931244
AFUA_7G06390	0.815456
AFUA_2G12600	0.840718
AFUA_3G13660	0.936763
AFUA_6G04220	0.923375
AFUA_3G11860	0.661878
AFUA_7G03870	0.997609
AFUA_2G14970	0.879695
AFUA_4G13000	0.692761
AFUA_6G09220	0.979559
AFUA_1G13490	1
AFUA_5G12020	0.687811
AFUA_6G04470	0.759679
AFUA_3G03440	0.957205
AFUA_2G09990	0.69916
AFUA_3G00330	0.927025
AFUA_2G12770	0.853177
AFUA_4G12750	0.879695
AFUA_8G03950	0.619608
AFUA_3G09900	0.877907
AFUA_3G03070	0.645861
AFUA_5G05590	0.909473
AFUA_4G10480	0.969599
AFUA_3G12250	0.967721
AFUA_2G05085	0.347626
AFUA_4G08040	0.906729
AFUA_6G02860	0.787704
AFUA_3G02930	0.82389
AFUA_2G02920	0.632461
AFUA_6G00660	0.396361
AFUA_6G02630	0.977128
AFUA_1G13330	0.904324
AFUA_1G01900	0.804185
AFUA_2G02840	0.736022
AFUA_4G01440	0.894036
AFUA_3G00780	0.744029
AFUA_3G06330	0.994691
AFUA_5G02460	0.687833
AFUA_1G07450	0.999304
AFUA_4G09830	0.992715
AFUA_1G10040	0.844507
AFUA_6G02830	0.893525
AFUA_4G12110	0.987567
AFUA_5G09590	0.996261
AFUA_7G00180	0.831804
AFUA_4G07780	0.762168
AFUA_4G07600	0.954436
AFUA_7G01710	0.388831
AFUA_1G12870	0.299803
AFUA_2G17830	0.874161
AFUA_1G07160	0.969973
AFUA_2G06330	0.716699
AFUA_6G04590	0.968972
AFUA_5G13780	0.885579
AFUA_1G14800	0.902785
AFUA_1G05670	0.986833
AFUA_3G10340	0.798615
AFUA_2G11480	0.26204
AFUA_8G02560	0.966262
AFUA_1G01310	0.555087
AFUA_3G09320	0.944213
AFUA_6G08440	0.996931
AFUA_2G13120	0.951778
AFUA_8G06760	0.643755
AFUA_2G08410	0.983781
AFUA_5G10640	0.973004
AFUA_3G08560	0.946936
AFUA_1G10410	0.857296
AFUA_1G10600	0.957827
AFUA_6G06950	0.986184
AFUA_5G08280	0.703096
AFUA_5G07310	0.852757
AFUA_4G04350	0.889403
AFUA_1G16940	1
AFUA_6G05150	0.914691
AFUA_3G11160	0.859397
AFUA_5G06610	0.95844
AFUA_4G12020	0.414086
AFUA_4G06600	0.891731
AFUA_3G10810	0.993158
AFUA_3G10420	0.779457
AFUA_4G10730	0.999333
AFUA_3G08760	1
AFUA_1G04210	0.549381
AFUA_2G02040	0.931635
AFUA_2G04820	1
AFUA_1G07680	0.816449
AFUA_1G16330	0.986833
AFUA_2G14040	0.998003
AFUA_4G09510	0.793409
AFUA_2G03480	0.778701
AFUA_1G12570	0.891163
AFUA_4G12310	0.972562
AFUA_2G07630	0.775078
AFUA_3G06860	0.724855
AFUA_1G13990	0.965851
AFUA_4G04420	0.999333
AFUA_4G04612	0.987484
AFUA_3G06450	0.926869
AFUA_1G02440	0.988208
AFUA_3G14570	0.821702
AFUA_1G04430	0.960282
AFUA_5G03250	0.677667
AFUA_1G14170	0.965851
AFUA_1G16840	0.988134
AFUA_5G05890	0.69916
AFUA_4G07380	1
AFUA_2G13740	0.993373
AFUA_3G03315	0.879201
AFUA_5G09390	0.810708
AFUA_5G10890	0.987484
AFUA_7G05480	0.744909
AFUA_1G05780	0.651577
AFUA_1G15780	0.999484
AFUA_2G06320	0.719606
AFUA_1G15550	0.880081
AFUA_5G07902	0.714209
AFUA_5G09300	0.371442
AFUA_7G05870	1
AFUA_4G03860	0.999333
AFUA_7G01920	0.998434
AFUA_1G03130	0.863977
AFUA_5G01360	0.675886
AFUA_6G10440	0.805798
AFUA_3G10040	0.848999
AFUA_4G14290	0.565259
AFUA_1G01180	0.943547
AFUA_3G11160	0.38266
AFUA_3G09280	0.764619
AFUA_2G03030	0.93581
AFUA_2G07940	0.972707
AFUA_5G13410	0.955995
AFUA_6G09090	0.429873
AFUA_5G11440	0.904101
AFUA_6G03830	0.889031
AFUA_1G13570	0.88856
AFUA_2G13330	0.893325
AFUA_4G13470	0.985191
AFUA_7G01190	0.94927
AFUA_3G11160	0.998668
AFUA_4G07710	0.93005
AFUA_7G02090	0.977415
AFUA_3G10790	0.619155
AFUA_1G16550	0.976257
AFUA_3G03790	0.593502
AFUA_3G06680	0.96915
AFUA_1G07280	0.986915
AFUA_1G06710	0.997854
AFUA_5G09670	0.85786
AFUA_6G10990	0.961514
AFUA_1G05840	0.991918
AFUA_4G04650	0.828895
AFUA_1G15870	0.974642
AFUA_1G12820	0.986184
AFUA_5G07450	0.99256
AFUA_1G13680	0.539787
AFUA_4G09330	0.937461
AFUA_2G04770	1
AFUA_7G02610	0.972271
AFUA_4G08790	0.887507
AFUA_1G12090	0.983596
AFUA_2G13850	0.963819
AFUA_5G02655	0.913432
AFUA_3G11400	0.993106
AFUA_6G14260	0.997339
AFUA_3G05700	0.948365
AFUA_3G06220	0.97846
AFUA_2G13440	0.829627
AFUA_5G05790	0.999333
AFUA_1G03760	0.799041
AFUA_6G04490	0.841827
AFUA_1G15180	0.9118
AFUA_3G14730	0.940462
AFUA_2G01520	0.713495
AFUA_5G03500	0.939812
AFUA_6G03560	0.824916
AFUA_1G16770	0.977502
AFUA_5G08890	0.823482
AFUA_2G14670	0.946903
AFUA_1G17280	0.966473
AFUA_6G03570	0.993231
AFUA_6G06960	0.647839
AFUA_5G09900	0.97846
AFUA_7G02060	0.540104
AFUA_2G00690	0.677974
AFUA_3G09040	0.977821
AFUA_3G09390	0.809134
AFUA_1G13870	0.890143
AFUA_5G11730	0.300855
AFUA_1G08860	0.796041
AFUA_2G16070	0.951396
AFUA_3G11160	0.994691
AFUA_3G06700	0.963177
AFUA_6G06520	0.97252
AFUA_7G02600	0.605483
AFUA_3G08850	0.903285
AFUA_4G11910	0.966196
AFUA_1G09920	0.990092
AFUA_7G02230	0.937461
AFUA_6G12950	0.944453
AFUA_2G10660	0.938635
AFUA_6G08120	0.534842
AFUA_4G04180	0.979059
AFUA_2G11670	0.896417
AFUA_1G14390	0.980303
AFUA_1G13560	0.974165
AFUA_5G06030	0.848811
AFUA_1G17020	0.984242
AFUA_3G07830	0.998003
AFUA_6G12110	0.559629
AFUA_1G16680	0.977821
AFUA_5G01250	0.643141
AFUA_7G00930	0.957594
AFUA_7G01390	0.647693
AFUA_2G10670	0.865973
AFUA_3G06200	0.931635
AFUA_8G04300	0.911971
AFUA_4G11650	0.999599
AFUA_8G02380	0.559153
AFUA_6G11440	0.968972
AFUA_7G05210	0.99888
AFUA_2G09610	0.959983
AFUA_1G13500	0.96223
AFUA_6G06690	0.788819
AFUA_1G03740	0.967465
AFUA_1G01850	0.671596
AFUA_5G14200	0.619677
AFUA_3G05490	0.963049
AFUA_6G02120	0.957216
AFUA_4G08090	0.974009
AFUA_3G13150	0.579909
AFUA_8G07200	0.940294
AFUA_3G12750	1
AFUA_3G11160	0.738373
AFUA_2G15570	0.998668
AFUA_2G15880	0.918448
AFUA_7G05030	0.691982
AFUA_3G06710	0.486315
AFUA_5G11280	0.213294
AFUA_1G10990	0.818404
AFUA_8G04310	0.978424
AFUA_8G04210	0.820471
AFUA_3G11160	0.823593
AFUA_1G05230	0.908289
AFUA_5G09470	0.97074
AFUA_5G07140	1
AFUA_5G12500	0.903964
AFUA_3G03580	0.473217
AFUA_3G05520	0.485066
AFUA_2G11150	0.490856
AFUA_2G10600	0.964607
AFUA_2G11360	0.877121
AFUA_8G02430	0.916216
AFUA_6G13230	0.700467
AFUA_6G07470	0.82725
AFUA_2G04090	0.930754
AFUA_3G11160	0.714372
AFUA_3G01650	0.890934
AFUA_4G06790	0.846592
AFUA_4G12940	0.986184
AFUA_8G00630	0.912999
AFUA_1G15540	0.419504
AFUA_6G02980	0.851359
AFUA_5G06400	0.967287
AFUA_5G12460	0.903556
AFUA_5G02840	0.714831
AFUA_3G12010	0.585015
AFUA_4G12400	0.961404
AFUA_4G06170	0.939209
AFUA_2G14390	0.895995
AFUA_1G03660	0.639638
AFUA_7G04640	0.814649
AFUA_1G10790	0.95137
AFUA_3G11160	0.969407
AFUA_3G11380	0.974642
AFUA_6G07780	0.728153
AFUA_2G05230	0.930218
AFUA_1G01410	0.718983
AFUA_3G00420	0.991402
AFUA_3G10370	0.97756
AFUA_1G05770	0.897892
AFUA_3G11160	0.626808
AFUA_2G15580	0.548473
AFUA_2G11800	0.914818
AFUA_5G04420	0.9517
AFUA_3G05960	0.982951
AFUA_3G08750	0.975185
AFUA_2G09790	0.947535
AFUA_1G16600	0.709867
AFUA_2G15130	0.823546
AFUA_2G02630	0.793542
AFUA_5G09700	0.903012
AFUA_4G00250	0.822271
AFUA_3G05870	0.991928
AFUA_5G02010	0.783586
AFUA_8G01800	0.95956
AFUA_3G06580	0.992715
AFUA_1G13220	0.484616
AFUA_1G03650	0.472678
AFUA_4G10140	0.840402
AFUA_5G08130	0.999219
AFUA_2G06050	0.284743
AFUA_3G01300	0.813222
AFUA_4G04550	0.691462
AFUA_2G01910	0.881794
AFUA_3G11160	0.887507
AFUA_4G08200	0.994691
AFUA_3G13760	0.859026
AFUA_2G16710	0.837898
AFUA_6G13900	0.988786
AFUA_1G15030	0.388361
AFUA_6G12420	0.490182
AFUA_2G10130	0.947503
AFUA_2G11470	0.945145
AFUA_6G01860	0.57341
AFUA_4G12170	0.978845
AFUA_5G03770	0.971062
AFUA_2G08480	0.929901
AFUA_3G13900	0.861415
AFUA_6G09610	0.970227
AFUA_5G11130	0.997102
AFUA_4G12590	0.933956
AFUA_2G01080	0.697619
AFUA_1G02450	0.253586
AFUA_8G04240	0.902352
AFUA_2G16540	0.552286
AFUA_4G00670	0.911277
AFUA_8G04490	0.429875
AFUA_3G11160	0.983596
AFUA_2G13760	0.996013
AFUA_4G03330	0.981021
AFUA_5G14690	0.97355
AFUA_2G17370	0.79734
AFUA_3G07050	0.976547
AFUA_1G10400	0.990181
AFUA_5G08150	0.869058
AFUA_1G06430	0.764016
AFUA_4G13070	0.939292
AFUA_4G07050	0.979099
AFUA_3G07360	0.986339
AFUA_3G05670	0.994085
AFUA_2G09780	0.939914
AFUA_3G06670	0.66604
AFUA_6G12310	0.914988
AFUA_3G01280	0.668172
AFUA_1G05050	0.998003
AFUA_7G05420	1
AFUA_2G15930	0.943991
AFUA_3G14250	0.955648
AFUA_2G08350	0.989899
AFUA_4G11310	0.952532
AFUA_5G10810	0.878664
AFUA_4G09740	0.275568
AFUA_5G08650	0.400285
AFUA_2G00620	0.721542
AFUA_4G13380	0.965021
AFUA_6G03110	0.618649
AFUA_5G03920	0.919632
AFUA_1G09720	0.958593
AFUA_2G08080	0.964607
AFUA_6G07110	0.989452
AFUA_5G08110	0.775311
AFUA_1G12540	0.938878
AFUA_2G10190	0.968794
AFUA_1G11760	0.911775
AFUA_5G05940	0.990363
AFUA_6G08250	0.871005
AFUA_2G13980	0.576992
AFUA_1G10620	0.99623
AFUA_4G10950	0.958967
AFUA_1G12730	0.996676
AFUA_5G06040	0.948134
AFUA_3G12650	0.890355
AFUA_5G03910	0.987726
AFUA_3G12480	0.995352
AFUA_2G16360	0.979797
AFUA_2G01980	0.913934
AFUA_4G04360	0.98784
AFUA_1G09240	0.724505
AFUA_1G13240	0.795445
AFUA_4G14712	0.548319
AFUA_6G04310	0.915779
AFUA_4G10270	0.728475
AFUA_7G05410	0.979181
AFUA_5G07410	0.945043
AFUA_5G07640	0.946936
AFUA_4G04300	0.939223
AFUA_6G09990	0.979093
AFUA_4G03000	0.82137
AFUA_5G00800	0.969216
AFUA_2G11970	0.965851
AFUA_6G13520	0.812466
AFUA_5G13180	0.624198
AFUA_1G14830	0.626322
AFUA_5G12810	0.991402
AFUA_6G11300	0.685021
AFUA_1G14695	0.984813
AFUA_2G02880	0.984242
AFUA_1G05040	0.962749
AFUA_2G03920	0.986129
AFUA_1G02430	0.891731
AFUA_5G04070	0.906667
AFUA_5G13520	0.195713
AFUA_2G10870	0.967721
AFUA_4G11540	0.890042
AFUA_6G10300	0.857688
AFUA_1G10490	0.956345
AFUA_1G10200	1
AFUA_4G14590	0.330877
AFUA_6G03300	0.898681
AFUA_8G02010	0.96376
AFUA_4G08890	0.884362
AFUA_2G09510	0.927729
AFUA_1G16990	0.98798
AFUA_4G04230	0.652536
AFUA_3G05480	0.783072
AFUA_8G02400	0.386434
AFUA_3G13270	0.9885
AFUA_5G13330	0.994032
AFUA_3G11160	0.594645
AFUA_5G03080	1
AFUA_2G15480	0.691267
AFUA_2G11260	0.953688
AFUA_3G03620	0.935614
AFUA_6G09760	0.753266
AFUA_1G07080	0.527117
AFUA_5G12302	0.838954
AFUA_5G08670	0.982307
AFUA_1G13520	0.683868
AFUA_6G05100	0.603219
AFUA_8G05940	0.939978
AFUA_4G05970	0.76509
AFUA_6G04000	0.992741
AFUA_3G01540	0.933491
AFUA_1G16410	0.800034
AFUA_4G11920	0.947129
AFUA_7G02210	0.849646
AFUA_3G00380	0.581477
AFUA_4G09480	0.952767
AFUA_1G14620	0.948734
AFUA_4G04190	0.958034
AFUA_5G03160	0.635924
AFUA_1G11130	0.994032
AFUA_2G17460	0.145607
AFUA_6G14200	0.9573
AFUA_6G13340	0.375689
AFUA_3G12560	0.809936
AFUA_3G03300	0.982185
AFUA_1G05310	0.999333
AFUA_1G06280	0.834633
AFUA_4G08370	0.991401
AFUA_7G03960	0.937461
AFUA_5G04210	0.979739
AFUA_1G15300	0.807216
AFUA_1G04450	0.982421
AFUA_4G08510	0.972114
AFUA_1G15400	0.988989
AFUA_1G10290	0.962049
AFUA_2G11560	1
AFUA_2G15890	0.952958
AFUA_2G02970	0.822722
AFUA_4G07200	0.980379
AFUA_4G11630	0.879664
AFUA_5G03650	0.912751
AFUA_6G06910	0.99361
AFUA_1G17690	0.831635
AFUA_5G07250	0.414518
AFUA_3G11160	0.972044
AFUA_1G07400	0.97846
AFUA_7G04360	0.523408
AFUA_1G14020	1
AFUA_3G04310	0.936528
AFUA_2G04320	0.81852
AFUA_7G00480	0.982307
AFUA_2G08190	0.83743
AFUA_8G01350	0.847437
AFUA_3G05990	0.979638
AFUA_2G03590	0.998668
AFUA_2G09710	0.996676
AFUA_8G01190	0.606781
AFUA_6G07770	0.952467
AFUA_3G09800	0.992342
AFUA_5G06760	1
AFUA_5G09360	0.959053
AFUA_7G01220	0.995352
AFUA_3G12910	0.867477
AFUA_6G12280	0.996239
AFUA_5G08990	0.940992
AFUA_3G01020	0.827054
AFUA_3G08160	1
AFUA_3G07020	0.911246
AFUA_2G16130	0.991402
AFUA_1G02880	0.989745
AFUA_2G12640	0.907935
AFUA_6G02340	0.937767
AFUA_6G03150	0.942811
AFUA_2G17040	0.888821
AFUA_4G12720	0.341251
AFUA_2G17220	0.973776
AFUA_2G14790	0.796014
AFUA_1G15940	0.850255
AFUA_2G13400	0.75822
AFUA_5G01300	0.898834
AFUA_4G03090	0.647436
AFUA_1G10750	0.620704
AFUA_1G05410	0.994691
AFUA_5G05990	0.890143
AFUA_2G10360	0.755815
AFUA_3G06690	0.770164
AFUA_8G01330	0.745033
AFUA_3G11955	0.969189
AFUA_4G01180	0.894737
AFUA_5G06780	0.984888
AFUA_3G13010	0.92303
AFUA_6G13090	0.93418
AFUA_4G08960	0.760124
AFUA_1G13080	0.939394
AFUA_8G01580	0.300056
AFUA_4G07310	0.950618
AFUA_1G02280	0.898681
AFUA_1G14550	0.543032
AFUA_3G02280	0.573493
AFUA_5G08290	0.933956
AFUA_2G13730	0.998668
AFUA_5G03590	0.660109
AFUA_2G04060	0.879094
AFUA_2G01540	0.778297
AFUA_3G12840	0.99687
AFUA_4G03650	0.980005
AFUA_2G14560	0.820022
AFUA_6G04170	0.745771
AFUA_5G11170	0.823381
AFUA_8G04590	0.876961
AFUA_5G01740	0.79969
AFUA_3G07300	0.741552
AFUA_4G10840	0.992894
AFUA_2G08660	0.985042
AFUA_6G12900	0.995027
AFUA_5G08920	0.962749
AFUA_4G07540	0.986184
AFUA_1G02320	0.259363
AFUA_3G02190	0.944832
AFUA_5G07930	0.990687
AFUA_1G15390	0.695958
AFUA_7G01490	0.981021
AFUA_3G12930	0.998846
AFUA_1G09060	0.399651
AFUA_5G06910	0.573855
AFUA_2G14360	0.612659
AFUA_6G10860	0.586635
AFUA_2G14130	0.621232
AFUA_5G05690	0.742185
AFUA_5G13510	0.959667
AFUA_3G12120	0.909672
AFUA_2G16240	0.940992
AFUA_1G04640	0.738806
AFUA_1G06560	0.990747
AFUA_4G11850	0.977689
AFUA_3G14040	1
AFUA_2G09840	0.981011
AFUA_5G02440	0.998003
AFUA_2G02070	0.981558
AFUA_4G14640	0.944109
AFUA_5G02820	0.779062
AFUA_1G10390	0.965851
AFUA_4G07170	0.999511
AFUA_6G04460	0.771091
AFUA_1G15820	0.74148
AFUA_6G06420	0.726718
AFUA_6G10380	0.637694
AFUA_6G04280	0.825887
AFUA_6G06780	1
AFUA_1G04290	0.245486
AFUA_1G13880	0.991402
AFUA_1G14080	0.815653
AFUA_1G17630	0.862982
AFUA_7G01090	0.894419
AFUA_4G08180	0.985958
AFUA_2G08560	0.997139
AFUA_3G13260	0.90574
AFUA_6G04690	0.98143
AFUA_1G09950	0.999333
AFUA_2G13660	0.982307
AFUA_1G05280	0.364687
AFUA_5G12820	0.977279
AFUA_5G10210	0.900707
AFUA_4G06800	0.912203
AFUA_5G00840	0.721333
AFUA_3G06190	0.994793
AFUA_6G03950	0.978284
AFUA_6G07430	0.94238
AFUA_1G12280	0.985953
AFUA_2G05120	0.596202
AFUA_1G10370	0.963559
AFUA_2G12500	0.993079
AFUA_8G05370	0.995834
AFUA_2G17070	0.483883
AFUA_6G00620	0.901606
AFUA_2G12230	0.860505
AFUA_4G13820	0.686044
AFUA_2G05490	0.833889
AFUA_3G13100	0.982307
AFUA_6G02270	0.957637
AFUA_5G01590	0.64199
AFUA_6G10330	0.993373
AFUA_5G02770	0.911246
AFUA_3G07690	0.948734
AFUA_1G01740	0.859518
AFUA_6G12730	0.968346
AFUA_5G12440	0.97846
AFUA_1G02400	0.833241
AFUA_3G05560	0.874679
AFUA_3G00730	0.940433
AFUA_4G14500	0.921865
AFUA_1G13960	0.886458
AFUA_1G15960	0.760757
AFUA_6G14350	0.897207
AFUA_2G16850	0.966122
AFUA_6G06660	0.551948
AFUA_6G05190	0.968184
AFUA_1G17670	0.98332
AFUA_3G12830	0.806869
AFUA_6G07320	0.965895
AFUA_4G07845	0.882112
AFUA_5G12150	0.814679
AFUA_8G02000	0.96694
AFUA_1G12050	0.942038
AFUA_3G11160	0.984242
AFUA_2G10300	0.954316
AFUA_1G06650	0.930478
AFUA_6G03690	0.736971
AFUA_7G05260	0.978565
AFUA_2G13450	0.888466
AFUA_6G05200	0.967211
AFUA_4G07900	0.819852
AFUA_1G15930	0.805735
AFUA_8G01300	0.969021
AFUA_3G11160	0.945145
AFUA_7G05752	0.879984
AFUA_5G04160	0.917635
AFUA_2G14000	0.456895
AFUA_5G09930	0.965913
AFUA_2G13830	0.894925
AFUA_6G04720	0.912872
AFUA_2G02660	0.858042
AFUA_1G12370	0.847312
[truncated: 3,814 more rows]

## Sheet: S4.MK-Test Results
Table S4. MK test p-values
locus_tag	p_value_mk_test_coding	p_value_mk_test_noncoding
AFUA_4G11720	1	1
AFUA_3G11140	0.417833	0.406707
AFUA_4G00960	0.648849	1
AFUA_3G05670	1	1
AFUA_3G07510	0.0159588	3.4235e-07
AFUA_3G11320	0.600415	0.574489
AFUA_2G11920	1	1
AFUA_6G12940	1	1
AFUA_8G06010	0.856668	0.00420835
AFUA_1G10012	0.537206	0.00385699
AFUA_6G02520	1	1
AFUA_1G13220	1	0.170989
AFUA_6G03670	0.288538	1
AFUA_3G07270	0.682529	0.101007
AFUA_2G08320	1	1
AFUA_5G04050	1	0.04
AFUA_2G15740	1	1
AFUA_1G14780	1	0.514706
AFUA_6G12760	0.357143	0.0657895
AFUA_1G05830	1	0.0285072
AFUA_6G14040	0.647013	0.373087
AFUA_2G17880	1	0.109524
AFUA_2G16310	0.0168045	0.00128636
AFUA_1G12580	1	1
AFUA_6G08020	0.716484	0.631983
AFUA_5G09780	0.0870827	0.3019
AFUA_6G03180	0.705702	0.103611
AFUA_5G07380	1	1
AFUA_5G09990	0.000736838	1
AFUA_3G01120	1	1
AFUA_5G00760	0.086536	1
AFUA_3G06520	0.271429	0.529231
AFUA_2G00510	0.148371	0.0140446
AFUA_2G06330	1	1
AFUA_5G11240	1	1
AFUA_8G02730	1	1
AFUA_1G11230	0.00509239	1.07861e-06
AFUA_2G13550	0.590635	0.270469
AFUA_2G09610	1	1
AFUA_4G04360	0.119911	0.200535
AFUA_2G03490	1	1
AFUA_8G06860	0.538462	0.569231
AFUA_5G11840	1	0.401089
AFUA_4G12040	0.325821	1.83099e-06
AFUA_3G07630	0.35436	1
AFUA_8G04790	1	1
AFUA_4G03520	1	1
AFUA_1G02550	1	1
AFUA_5G09850	0.144751	0.0175785
AFUA_6G05170	0.797705	0.000554465
AFUA_1G13750	1	1
AFUA_4G01200	0.351266	1
AFUA_3G13750	0.615797	1
AFUA_1G10590	1	1
AFUA_1G05320	0.194438	0.0704065
AFUA_6G10430	8.05674e-05	0.00063173
AFUA_2G16360	1	1
AFUA_3G10240	0.0205803	1
AFUA_1G05910	1	1
AFUA_1G14420	1	1
AFUA_5G11390	0.231707	0.117647
AFUA_6G08680	0.635919	0.154743
AFUA_5G04030	1	1
AFUA_5G08000	1	0.00127486
AFUA_5G10840	0.0955576	0.00434786
AFUA_6G11220	0.715709	1
AFUA_1G14720	1	1
AFUA_1G14310	0.693803	0.00599448
AFUA_7G01640	0.70594	1
AFUA_6G02820	0.502751	0.467926
AFUA_3G01510	1	0.155787
AFUA_5G03120	0.120106	0.683678
AFUA_6G03060	1	1
AFUA_1G01960	1	1
AFUA_5G08840	0.246719	0.0516531
AFUA_8G04380	0.52381	1
AFUA_1G15250	1	0.314286
AFUA_4G02800	0.485057	0.201681
AFUA_5G02000	0.369325	0.653161
AFUA_3G06980	1	0.601173
AFUA_8G04320	1	0.28
AFUA_3G09050	0.585853	0.556488
AFUA_2G14570	1	0.532801
AFUA_1G04910	0.311111	0.63275
AFUA_6G14350	0.0919712	8.80873e-06
AFUA_1G09830	0.337662	1
AFUA_1G09040	0.38266	0.000853826
AFUA_2G15850	0.123994	0.000293116
AFUA_2G15470	0.489862	0.00247273
AFUA_2G08570	0.222222	0.265734
AFUA_2G10740	0.27521	1
AFUA_4G00550	1	0.330068
AFUA_6G03980	0.595556	1
AFUA_7G04490	1	1
AFUA_3G14340	1	1
AFUA_2G03390	0.0150142	8.1011e-05
AFUA_8G00610	1	0.489796
AFUA_3G03590	0.717946	0.00750905
AFUA_4G06340	1	1
AFUA_1G09500	1	1
AFUA_2G14390	0.593985	1
AFUA_1G11720	1	1
AFUA_6G07780	0.16597	0.0206918
AFUA_3G03610	0.0292717	0.113524
AFUA_4G10530	1	0.707985
AFUA_7G05110	0.0892586	0.0811626
AFUA_1G17660	0.35405	1
AFUA_2G01410	0.521053	1
AFUA_2G01820	0.0286008	0.00354467
AFUA_8G01510	0.0248183	1
AFUA_8G02690	0.603861	0.132609
AFUA_1G16440	0.0335531	0.000277046
AFUA_1G01340	0.624461	0.000152703
AFUA_2G10320	0.280446	0.00206438
AFUA_3G08500	0.567019	0.300306
AFUA_3G11955	0.53202	1
AFUA_5G12510	1	1
AFUA_5G06170	0.336358	1
AFUA_4G14050	1	0.252024
AFUA_5G12410	1	1
AFUA_2G11460	0.182207	9.97805e-06
AFUA_5G12990	0.0813187	1
AFUA_2G05000	1	0.308034
AFUA_4G11330	1	1
AFUA_5G13640	0.543783	1
AFUA_2G15020	0.689968	0.688584
AFUA_1G05140	1	1
AFUA_6G04550	1	1
AFUA_2G14420	1	0.252874
AFUA_1G07010	1	0.483871
AFUA_1G13550	1	1
AFUA_4G10650	1	1
AFUA_5G07640	0.0493781	0.00286566
AFUA_1G15930	0.471645	0.00892646
AFUA_4G06120	0.227599	1
AFUA_4G10020	0.215686	1
AFUA_5G05980	0.0209231	1
AFUA_2G01030	1	1
AFUA_1G03730	1	1
AFUA_7G05520	0.0310221	1.86575e-06
AFUA_5G02540	1	1
AFUA_2G17230	1	1
AFUA_2G03830	1	0.0117071
AFUA_3G02060	0.637363	1
AFUA_7G06050	0.385965	0.447368
AFUA_1G03750	1	0.345875
AFUA_5G01770	1	1
AFUA_1G15520	0.618151	0.258428
AFUA_3G06770	0.711011	0.212151
AFUA_3G08080	1	1
AFUA_6G00470	0.643187	0.645357
AFUA_4G02780	1	0.7451
AFUA_2G03890	0.118132	1
AFUA_2G04330	0.681825	0.478803
AFUA_7G05920	0.545299	0.149189
AFUA_2G16462	0.807269	4.95866e-05
AFUA_3G07240	1	0.269841
AFUA_3G08440	1	1
AFUA_8G03910	1	1
AFUA_3G09280	1	1
AFUA_4G00230	1	0.720602
AFUA_6G04580	0.737559	1
AFUA_6G12340	0.160862	0.0182653
AFUA_1G04870	0.0861361	0.315798
AFUA_6G14140	1	0.45993
AFUA_6G07320	0.574471	0.109666
AFUA_2G15580	0.0646154	0.0183512
AFUA_4G07030	1	1
AFUA_2G15520	0.241071	0.544993
AFUA_2G10450	1	1
AFUA_1G08795	1	0.00951964
AFUA_1G07195	0.715274	0.00479403
AFUA_6G06970	0.653385	1
AFUA_2G03690	1	1
AFUA_8G00390	0.388889	1
AFUA_4G07380	0.602041	0.276316
AFUA_6G02080	1	1
AFUA_3G03920	1	0.311069
AFUA_1G09660	0.258893	1
AFUA_6G04280	0.76063	0.00247728
AFUA_2G14320	1	1
AFUA_4G10630	1	1
AFUA_3G12470	0.530322	1
AFUA_4G06250	0.685668	0.701939
AFUA_5G05500	0.00337288	1
AFUA_5G12880	1	0.228571
AFUA_2G01350	0.14688	0.178183
AFUA_3G02190	1	1
AFUA_2G01750	0.639943	1
AFUA_3G08600	0.52048	1
AFUA_8G01530	1	1
AFUA_2G16890	9.98787e-07	4.27893e-07
AFUA_3G02330	1	0.00958336
AFUA_1G16430	1	0.65289
AFUA_1G01300	1	1
AFUA_2G10020	1	1
AFUA_4G03070	0.020374	1
AFUA_3G12180	1	1
AFUA_4G13760	1	1
AFUA_2G01950	1	1
AFUA_5G12242	0.0493225	0.000219213
AFUA_2G12370	0.357143	1
AFUA_2G01760	0.00586835	5.73292e-13
AFUA_1G04570	0.0884854	0.172944
AFUA_2G16760	1	1
AFUA_2G05030	1	1
AFUA_4G11240	0.789344	0.000681385
AFUA_3G14000	0.352571	0.190634
AFUA_3G00690	0.4248	0.00917112
AFUA_6G12020	0.0137778	1.72819e-05
AFUA_2G14490	0.284197	0.247254
AFUA_1G13530	0.126224	0.65702
AFUA_1G07250	0.293277	0.353256
AFUA_4G00610	0.0522858	0.0155251
AFUA_3G12690	1	0.433498
AFUA_4G07100	0.329679	0.0565317
AFUA_6G06870	1	1
AFUA_4G06290	1	1
AFUA_4G10110	0.623932	1
AFUA_1G03530	0.533103	1
AFUA_4G01470	0.67082	0.2053
AFUA_7G05430	0.649195	0.675898
AFUA_5G09190	0.0129271	1
AFUA_2G17410	0.685468	1
AFUA_2G03980	1	1
AFUA_2G03750	0.699809	0.432611
AFUA_3G01800	1	0.421552
AFUA_7G06090	0.261084	0.431818
AFUA_4G14290	0.438841	9.67745e-07
AFUA_1G15470	0.181909	0.000279757
AFUA_4G12250	1	1
AFUA_2G11790	1	1
AFUA_4G04440	0.688402	0.688402
AFUA_5G03570	1	1
AFUA_5G03370	0.544737	0.0178269
AFUA_4G03670	1	0.0226121
AFUA_7G02270	1	1
AFUA_3G06690	1	1
AFUA_3G09610	1	1
AFUA_5G11900	0.0276515	1
AFUA_2G13030	0.707739	1
AFUA_6G12930	0.566081	1
AFUA_6G11280	1	1
AFUA_1G10020	1	1
AFUA_1G06430	0.25	0.603614
AFUA_1G13210	1	1
AFUA_6G03590	1	0.403846
AFUA_2G08060	0.0136356	9.34967e-33
AFUA_6G08450	0.633962	0.619141
AFUA_1G14620	0.147557	0.147557
AFUA_6G12840	0.0236727	0.0219087
AFUA_6G11100	0.401315	0.013814
AFUA_3G10370	0.581538	0.267571
AFUA_4G09770	0.738453	0.272303
AFUA_3G13120	0.439657	1
AFUA_5G09750	1	0.293395
AFUA_6G13850	0.696958	0.0842584
AFUA_6G02650	1	1
AFUA_4G08750	1	1
AFUA_8G00900	1	0.62655
AFUA_5G09740	0.0378865	0.000545177
AFUA_5G08680	0.485714	1
AFUA_1G11140	1	1
AFUA_1G02320	0.588235	1
AFUA_7G01810	0.478183	0.00733287
AFUA_5G00670	0.0729931	0.000351319
AFUA_5G11340	0.436759	1
AFUA_7G05000	0.321706	0.00177404
AFUA_8G02710	0.773071	0.155192
AFUA_4G02650	0.188996	0.215481
AFUA_2G09710	0.633229	0.633229
AFUA_4G04590	0.00957583	1
AFUA_2G06190	0.492725	0.00505634
AFUA_8G06800	1	1
AFUA_6G06400	1	0.00365805
AFUA_5G11570	1	0.482759
AFUA_3G04240	1	1
AFUA_4G04350	0.159496	0.335414
AFUA_5G06420	0.152414	0.346856
AFUA_4G11710	1	1
AFUA_3G11800	0.0292661	3.041e-06
AFUA_1G02510	0.661893	0.373248
AFUA_4G09030	1	1
AFUA_6G05310	0.703389	0.450501
AFUA_1G06420	1	1
AFUA_3G14200	1	1
AFUA_1G05530	0.509677	0.489076
AFUA_6G08890	1	1
AFUA_3G12910	1	1
AFUA_3G10340	0.377778	1
AFUA_1G05780	0.637597	1
AFUA_1G14500	0.258948	1
AFUA_5G11520	1	1
AFUA_6G08520	0.427646	0.0190457
AFUA_3G13350	1	1
AFUA_6G13670	1	1
AFUA_5G03900	1	1
AFUA_4G10100	0.699106	0.218945
AFUA_4G08630	0.208265	1
AFUA_4G08310	1	0.0644762
AFUA_6G11450	0.179965	1
AFUA_1G14580	1	1
AFUA_1G14240	0.203363	0.0787652
AFUA_3G11020	0.719207	0.0198842
AFUA_7G01280	0.565597	1
AFUA_6G02600	1	1
AFUA_4G04180	1	1
AFUA_3G01560	0.28807	1
AFUA_1G10830	0.342802	0.110718
AFUA_1G17440	2.65357e-06	1
AFUA_3G01660	1	1
AFUA_4G00970	0.403509	0.549456
AFUA_5G08930	1	1
AFUA_2G00590	0.586388	0.0565217
AFUA_8G04350	1	1
AFUA_5G12250	0.65289	0.144259
AFUA_3G06730	0.674606	1
AFUA_4G02930	1	1
AFUA_5G01840	1	0.0811763
AFUA_2G13340	1	1
AFUA_2G03720	1	1
AFUA_4G04690	1	0.558291
AFUA_2G16540	0.394389	1
AFUA_4G14230	1	1
AFUA_3G12160	0.428571	0.130435
AFUA_5G05770	0.275099	0.562905
AFUA_6G05150	0.00362319	0.299388
AFUA_4G06850	0.261697	0.155518
AFUA_2G10750	1	0.366197
AFUA_2G10530	1	1
AFUA_6G03970	0.00250927	0.286434
AFUA_4G00460	0.676844	0.0361343
AFUA_1G10050	1	1
AFUA_1G07680	1	1
AFUA_1G09060	1	1
AFUA_6G07920	1	0.221878
AFUA_2G09400	0.112087	0.00454861
AFUA_1G15740	1	1
AFUA_1G11700	0.314029	0.160539
AFUA_3G03870	3.04659e-08	0.00181828
AFUA_7G05300	1	0.552042
AFUA_1G04290	0.696372	1
AFUA_5G13020	0.214442	0.179316
AFUA_8G05460	1	1
AFUA_2G01870	0.0238208	0.242707
AFUA_3G08730	0.39167	0.0161587
AFUA_8G01380	0.00233622	0.00121369
AFUA_1G04390	1	1
AFUA_3G14740	0.649917	0.00126249
AFUA_2G10110	1	1
AFUA_4G03150	1	1
AFUA_5G12320	0.730578	0.0211432
AFUA_3G08260	0.348316	0.43217
AFUA_3G07130	0.350247	0.0119875
AFUA_2G12170	0.569231	1
AFUA_3G00640	0.579093	1
AFUA_1G05260	0.400623	0.067041
AFUA_6G12040	0.0827703	0.239541
AFUA_8G07030	0.146968	1
AFUA_3G14650	1	0.0181135
AFUA_6G01800	0.445163	0.279307
AFUA_2G08470	0.352019	0.00460271
AFUA_2G15480	1	0.0948808
AFUA_2G15060	1	1
AFUA_7G04220	1	1
AFUA_4G06570	0.421426	0.00329697
AFUA_1G15750	0.691221	0.173167
AFUA_1G11820	0.47619	0.156695
AFUA_4G06090	0.000774356	0.776609
AFUA_4G01450	0.00497549	0.156668
AFUA_5G09130	0.541176	1
AFUA_7G05580	0.0180318	0.0140296
AFUA_1G02000	0.00322025	2.12423e-05
AFUA_2G03880	1	0.367869
AFUA_7G06030	0.376847	1
AFUA_4G01380	1	0.308943
AFUA_7G05540	0.0141441	3.66997e-06
AFUA_2G17170	0.710516	0.478515
AFUA_8G02050	0.415098	1
AFUA_2G02060	1	1
AFUA_3G10970	1	0.478947
AFUA_4G03620	0.181764	0.380504
AFUA_7G02090	1	1
AFUA_3G00250	0.103411	0.651846
AFUA_4G04800	1	0.374789
AFUA_2G12870	1	0.202899
AFUA_5G12170	1	0.197894
AFUA_6G11130	0.283267	1
AFUA_1G05750	0.263673	1
AFUA_1G09820	0.10393	0.00332595
AFUA_6G11250	0.171104	0.674585
AFUA_6G03680	0.660958	0.0392152
AFUA_5G04000	1	1
AFUA_5G04060	1	1
AFUA_1G14695	1	0.31677
AFUA_6G11030	1	0.0979756
AFUA_3G10530	0.547783	0.448659
AFUA_6G04880	0.694501	0.694501
AFUA_4G09960	0.22298	0.00328424
AFUA_4G06060	1	2.97964e-08
AFUA_3G13150	1	1
AFUA_2G16030	1	0.0192867
AFUA_1G12480	0.372676	0.0119123
AFUA_7G00910	1	1
AFUA_7G06610	1	1
AFUA_5G08540	0.0769231	1
AFUA_3G01010	1	1
AFUA_7G01570	1	1
AFUA_2G02980	1	1
AFUA_1G11530	1	1
AFUA_2G05690	1	1
AFUA_5G08740	0.617567	0.126437
AFUA_1G03050	0.358308	4.33842e-09
AFUA_1G02210	0.620553	1
AFUA_5G00840	0.727806	1
AFUA_2G04820	0.579814	1
AFUA_4G04410	0.428571	0.368421
AFUA_2G11730	1	1
AFUA_4G12070	1	0.000341136
AFUA_2G12360	0.342229	0.0931716
AFUA_2G06070	1	0.304117
AFUA_8G06410	0.149818	1
AFUA_8G04740	0.0054098	0.00159596
AFUA_4G13320	0.646033	0.0994029
AFUA_2G09640	0.199507	0.188825
AFUA_4G03430	0.180772	2.50964e-05
AFUA_5G09830	0.564783	0.595556
AFUA_2G07550	0.15528	0.15528
AFUA_1G10440	0.644419	0.134712
AFUA_8G05940	1	0.346957
AFUA_1G05150	1	0.0241975
AFUA_2G07960	0.00144633	1.20921e-07
AFUA_3G13140	0.302938	0.114509
AFUA_5G10630	0.0737207	0.0282727
AFUA_5G03970	0.571092	0.243335
AFUA_2G17800	1	1
AFUA_5G10770	0.72012	0.15632
AFUA_2G17720	1	0.587041
AFUA_6G11510	0.298728	0.111432
AFUA_3G10750	0.603241	1
AFUA_1G01850	0.0185533	1
AFUA_3G00970	1	0.530827
AFUA_1G17460	1	1
AFUA_7G01610	1	1
AFUA_3G15230	0.349546	0.189561
AFUA_1G10850	1	1
AFUA_5G08780	0.718824	0.0277741
AFUA_2G13070	0.378126	1
AFUA_3G11040	0.380551	0.105089
AFUA_2G00690	1	0.0169953
AFUA_4G01050	0.427891	9.94645e-06
AFUA_5G03210	1	1
AFUA_3G00220	0.633517	0.598056
AFUA_4G03615	1	1
AFUA_4G12920	1	0.0624196
AFUA_3G11250	1	1
AFUA_4G12330	1	1
AFUA_5G11930	0.487179	0.466667
AFUA_6G10820	0.695149	0.417235
AFUA_1G05950	0.605195	1
AFUA_6G02260	0.193676	1
AFUA_6G03400	0.416667	0.395161
AFUA_6G05000	1	1
AFUA_5G04260	1	0.00617397
AFUA_2G15860	0.0877193	0.287826
AFUA_6G12780	0.214286	0.163043
AFUA_8G06090	0.0393003	9.81402e-05
AFUA_1G05800	0.475806	1
AFUA_3G10520	2.96397e-06	3.72518e-07
AFUA_4G08800	0.0806551	0.760951
AFUA_6G08220	1	1
AFUA_1G12250	1	1
AFUA_7G00580	0.296841	0.00920755
AFUA_7G03820	0.0514236	0.0244013
AFUA_6G02850	0.0934912	9.42396e-05
AFUA_8G00590	1	0.303837
AFUA_4G08990	1	0.156164
AFUA_5G09720	0.00783906	0.0722491
AFUA_6G06480	0.230288	0.045948
AFUA_2G15890	0.55985	0.0674704
AFUA_1G02255	0.205882	0.0474308
AFUA_7G01470	1	1
AFUA_8G05020	0.687423	0.000188394
AFUA_2G02870	1	1
AFUA_5G03430	0.358941	0.179042
AFUA_7G01890	0.335744	0.245873
AFUA_7G05070	0.740666	0.00212928
AFUA_1G02910	1	1
AFUA_5G00910	1	1
AFUA_5G02850	0.488722	0.592857
AFUA_2G13390	0.473846	1
AFUA_4G04300	0.00862069	0.244816
AFUA_2G11520	1	0.510204
AFUA_2G06020	1	1
AFUA_4G11750	1	0.618057
AFUA_6G06350	1	1
AFUA_2G11540	0.488462	0.569149
AFUA_2G06130	0.40969	0.055846
AFUA_8G06920	1	1
AFUA_2G09800	4.20309e-05	0.0425918
AFUA_1G16790	1	0.632963
AFUA_5G08640	1	0.12
AFUA_1G02540	0.0175452	4.82279e-06
AFUA_5G10080	0.695922	1
AFUA_2G07470	1	0.00708925
AFUA_5G06930	1	0.0498794
AFUA_6G03760	1	0.550142
AFUA_1G06490	0.346253	0.45189
AFUA_4G01160	0.803535	0.000274538
AFUA_1G10610	1	1
AFUA_8G07230	0.389586	1
AFUA_6G08600	0.346837	0.237794
AFUA_1G05040	1	1
AFUA_6G10390	0.573218	3.14475e-07
AFUA_6G12770	0.227941	1
AFUA_3G10060	0.614169	1
AFUA_1G05850	0.577308	1
AFUA_6G08430	0.548458	1
AFUA_3G13260	0.771172	0.00778386
AFUA_4G10070	1	1
AFUA_4G07760	0.0858734	0.0738584
AFUA_5G10920	0.482882	0.00495863
AFUA_5G11280	1	1
AFUA_4G07670	0.613881	0.626216
AFUA_6G11410	0.00520737	2.18398e-06
AFUA_2G00620	0.00102222	0.00379285
AFUA_8G04390	1	0.0688456
AFUA_3G10860	1	0.559441
AFUA_3G01630	1	1
AFUA_3G06290	0.0598813	0.170525
AFUA_1G17400	0.793862	0.00237702
AFUA_7G01700	0.298125	0.286198
AFUA_6G11790	1	1
AFUA_4G01000	1	0.309579
AFUA_5G08990	0.444444	0.0833333
AFUA_2G13020	0.0374696	0.000265821
AFUA_5G12590	0.345744	0.750276
AFUA_4G14040	0.0909006	0.0349567
AFUA_3G08100	0.26571	0.710791
AFUA_5G01910	1	1
AFUA_2G13150	1	1
AFUA_8G02560	1	1
AFUA_7G05930	0.266988	1
AFUA_2G16720	0.0449452	0.0160865
AFUA_5G11970	1	0.385093
AFUA_4G14160	0.565789	0.183871
AFUA_3G12150	1	0.675969
AFUA_5G06060	1	1
AFUA_6G04140	1	1
AFUA_6G05080	1	1
AFUA_6G14230	1	1
AFUA_2G10510	1	1
AFUA_6G07350	1	0.564783
AFUA_4G00260	0.00299831	0.000219305
AFUA_3G12460	1	0.00966033
AFUA_1G09870	0.0487992	0.0594225
AFUA_2G03500	0.538462	1
AFUA_4G07400	1	1
AFUA_4G10430	0.474805	0.113385
AFUA_1G09290	1	1
AFUA_2G14130	0.00118636	9.72567e-06
AFUA_5G14340	0.174841	0.1874
AFUA_2G14410	1	0.351257
AFUA_7G04000	1	0.0208922
AFUA_6G07930	0.0119577	0.52887
AFUA_4G11230	0.210646	0.210646
AFUA_3G12480	0.517028	0.0576613
AFUA_2G17300	0.592017	0.611727
AFUA_7G05260	1	0.464286
AFUA_1G17640	0.000342198	0.000312917
AFUA_2G01530	0.429003	0.136015
AFUA_5G01250	1	1
AFUA_8G01350	0.380939	1
AFUA_7G06670	0.775677	0.0058657
AFUA_3G02270	1	0.663943
AFUA_1G01490	1	0.226525
AFUA_3G14770	0.476283	0.0093597
AFUA_4G03050	1	1
AFUA_3G08160	0.0172665	0.00398054
AFUA_2G12100	1	0.492063
AFUA_5G12460	1	1
AFUA_2G01640	1	1
AFUA_3G08250	1	1
AFUA_3G07210	1	1
AFUA_5G13150	0.348081	1
AFUA_2G05020	0.514183	0.000355737
AFUA_5G13600	0.162567	1
AFUA_3G00720	0.12548	1
AFUA_6G10410	0.00940664	0.00940664
AFUA_8G06970	0.0223055	0.737562
AFUA_6G04770	0.228571	0.529231
AFUA_1G13630	0.416667	1
AFUA_1G06780	0.319841	1
AFUA_2G14240	0.693268	0.000849568
AFUA_3G14350	0.0752544	0.00916138
AFUA_6G04220	1	1
AFUA_1G13390	1	0.00750296
AFUA_6G01870	0.458689	0.366667
AFUA_2G15410	1	1
AFUA_1G07150	0.0437716	0.00968589
AFUA_4G06930	1	1
AFUA_3G03380	1	1
AFUA_6G07190	1	0.0183512
AFUA_4G06230	1	1
AFUA_4G10270	0.52322	1
AFUA_6G07550	1	1
AFUA_2G14680	1	1
AFUA_5G05890	1	1
AFUA_2G02050	0.0374097	0.260079
AFUA_4G01580	0.588884	0.00105475
AFUA_5G09080	0.608511	0.108841
AFUA_7G05610	1	1
AFUA_8G02030	1	1
AFUA_2G04140	1	0.0637025
AFUA_2G03730	0.0877193	0.597701
AFUA_4G01560	0.00578257	0.29073
AFUA_5G01980	1	0.58959
AFUA_2G02120	0.00787863	7.78112e-06
AFUA_4G14712	1	1
AFUA_5G05830	0.217634	0.335296
AFUA_6G13450	0.22398	0.0507917
AFUA_6G06430	1	1
AFUA_5G07130	1	1
AFUA_2G16050	1	1
AFUA_1G12770	0.0523148	1
AFUA_4G09970	0.736771	1
AFUA_1G13960	0.5367	0.5367
AFUA_2G05610	1	1
AFUA_3G06490	1	1
AFUA_1G17070	0.0474308	0.632983
AFUA_7G01840	0.108977	0.00314888
AFUA_1G11320	0.389927	0.656864
AFUA_7G02240	1	1
AFUA_2G12580	1	1
AFUA_3G11330	0.0108806	0.00643246
AFUA_2G11880	1	1
AFUA_4G13300	0.648309	0.625404
AFUA_5G03480	0.635267	0.668838
AFUA_2G15730	0.730798	0.102803
AFUA_6G09080	1	1
AFUA_6G03530	0.571616	0.629892
AFUA_3G10600	0.0308105	0.0214883
AFUA_6G10830	1	1
AFUA_6G12900	1	1
AFUA_6G04120	1	1
AFUA_1G06330	0.0966474	6.40833e-10
AFUA_6G02560	1	1
AFUA_6G11880	0.186803	0.6556
AFUA_5G04330	0.0714087	0.00502101
AFUA_2G17650	0.502417	0.0391192
AFUA_4G08610	1	1
AFUA_5G07902	0.603217	0.00820185
AFUA_4G07810	1	1
AFUA_5G11550	0.128316	0.321463
AFUA_6G11120	0.432566	1
AFUA_1G15010	0.135511	1
AFUA_1G14170	0.721694	0.721694
AFUA_1G06230	1	1
AFUA_4G10140	1	1
AFUA_5G04070	0.718205	1
AFUA_3G13060	1	3.96027e-07
AFUA_6G08590	1	0.00403369
AFUA_4G03960	0.630277	0.366667
AFUA_5G03220	1	1
AFUA_2G00810	0.0756842	0.226347
AFUA_4G12680	0.0696757	0.00360635
AFUA_1G11110	0.153814	0.00239963
AFUA_3G01430	1	1
AFUA_1G02010	0.107348	1
AFUA_3G00490	1	1
AFUA_4G00870	0.617711	0.53268
AFUA_6G03110	0.676217	1
AFUA_4G13270	1	1
AFUA_3G07340	0.731826	0.447663
AFUA_2G03700	0.20049	0.68173
AFUA_1G02560	0.590062	0.622079
AFUA_5G08510	1	0.514706
AFUA_2G05310	0.143568	0.00316394
AFUA_4G11910	0.666574	0.336969
AFUA_8G06700	0.0722045	0.0221332
AFUA_5G06400	0.486117	0.736923
AFUA_2G12220	0.00457825	1.89517e-05
AFUA_2G11550	1	0.330688
AFUA_6G10750	0.244293	0.0127297
AFUA_3G10470	0.664779	0.618057
AFUA_6G05280	0.00492463	0.00215472
AFUA_2G15970	0.285034	0.00980472
AFUA_5G09810	1	1
AFUA_1G06650	1	1
AFUA_4G01170	1	0.69278
AFUA_1G13820	0.61624	1
AFUA_1G09510	1	1
AFUA_2G03155	1	1
AFUA_4G06170	1	1
AFUA_4G10680	1	0.0159233
AFUA_3G03600	1	1
AFUA_6G07900	1	1
AFUA_4G07370	0.73541	0.149185
AFUA_2G09320	0.0134279	0.00214678
AFUA_7G04320	1	1
AFUA_1G09200	1	1
AFUA_2G02280	0.0383501	1
AFUA_3G08770	0.235165	0.335065
AFUA_1G16420	0.0399668	3.18536e-06
AFUA_3G02230	1	0.578393
AFUA_8G02740	1	0.31677
AFUA_5G09470	1	1
AFUA_7G05470	1	1
AFUA_2G13120	1	1
AFUA_3G09210	0.305873	0.00479681
AFUA_8G04330	1	1
AFUA_3G12020	0.621441	0.00388445
AFUA_3G08310	0.179565	0.179565
AFUA_5G06030	0.667797	1
AFUA_1G15350	1	1
AFUA_6G09190	1	1
AFUA_2G10360	0.0945722	0.553924
AFUA_4G07020	1	0.320129
AFUA_6G07270	0.732845	1
AFUA_1G04710	1	1
AFUA_1G08800	1	0.531532
AFUA_3G14570	1	1
AFUA_6G12240	1	0.41912
AFUA_3G05970	0.298246	0.564676
AFUA_1G11640	1	1
AFUA_2G10710	1	1
AFUA_4G06920	0.145518	0.619725
AFUA_8G01750	0.0043261	0.366734
AFUA_7G04540	1	1
AFUA_1G07490	0.417311	0.0246666
AFUA_3G03330	0.315798	0.0728198
AFUA_5G07790	0.0249299	4.09574e-05
AFUA_8G00630	1	1
AFUA_8G02090	0.0592823	0.000909368
AFUA_7G05950	1	1
AFUA_2G01080	1	0.0373514
AFUA_4G14730	0.12	0.154545
AFUA_5G02160	1	0.0157446
AFUA_2G03770	0.176999	0.479353
AFUA_7G05590	1	1
AFUA_1G03540	0.00173246	0.000773172
AFUA_5G13190	0.0708226	0.00187426
AFUA_3G08870	0.0324415	0.00571637
AFUA_5G06280	0.311364	0.643373
AFUA_2G01970	0.236869	0.28488
AFUA_2G09630	1	0.45331
AFUA_5G12302	1	0.717011
AFUA_2G11360	0.534118	0.503759
AFUA_8G05330	1	0.533333
AFUA_3G09090	0.000253537	0.00313219
AFUA_3G08240	0.657523	0.0812256
AFUA_3G14020	1	1
AFUA_1G09020	0.382173	1
AFUA_6G12090	0.398432	0.0338461
AFUA_3G00820	0.102109	0.0030123
AFUA_2G08370	0.0804954	0.608719
AFUA_6G00680	1	1
AFUA_2G08560	0.500402	0.735243
AFUA_4G10930	1	1
AFUA_6G04760	1	1
AFUA_1G05200	0.171815	1
AFUA_2G14280	1.99752e-05	5.59518e-09
AFUA_2G03230	1	0.560817
AFUA_3G12490	0.696516	1
AFUA_3G03580	0.0406929	0.00278072
AFUA_6G07800	0.730024	1
AFUA_1G11810	0.522587	0.00793746
AFUA_6G06880	0.610485	1
AFUA_8G00360	1	1
AFUA_1G16210	0.557563	1
AFUA_6G06530	0.36821	0.647284
AFUA_7G04160	0.0916196	0.0091964
AFUA_1G09270	0.680487	0.0177304
AFUA_2G02350	1	1
AFUA_3G08560	1	1
AFUA_7G06430	0.266988	0.607611
AFUA_3G02150	1	1
AFUA_5G01550	0.253317	0.11943
AFUA_8G02850	0.28	0.111111
AFUA_1G04070	1	1
AFUA_5G09420	0.558611	1
AFUA_1G01620	0.00124219	8.4872e-08
AFUA_3G02400	0.475	0.102564
AFUA_5G01272	1	0.298498
AFUA_2G17090	1	1
AFUA_8G05290	0.12698	0.0411604
AFUA_2G13330	1	1
AFUA_2G04470	1	0.661311
AFUA_4G11630	0.759622	0.00193242
AFUA_5G13230	0.085701	0.00120975
AFUA_3G08410	1	1
AFUA_3G06910	0.0370219	0.000753068
AFUA_5G12150	1	8.95285e-07
AFUA_7G05940	0.601914	1
AFUA_2G10270	0.075546	0.412705
AFUA_5G02030	1	1
AFUA_4G06910	1	1
AFUA_2G08140	0.307692	1
AFUA_1G07100	1	1
AFUA_3G14540	0.0361197	0.5
AFUA_4G00630	1	0.485437
AFUA_6G14010	0.612917	0.337662
AFUA_1G04970	1	1
AFUA_6G10280	0.625418	0.584264
AFUA_3G06310	1	1
AFUA_6G04970	1	0.0110921
AFUA_4G06710	1	1
AFUA_2G15440	1	1
AFUA_6G07620	1	0.128205
AFUA_2G10820	0.173303	1.27071e-07
AFUA_3G12560	0.308284	1
AFUA_8G01730	0.203554	0.00176345
AFUA_6G07050	1	0.525618
AFUA_4G07050	1	1
AFUA_5G01300	1	1
AFUA_8G01990	4.09203e-06	1.79753e-17
AFUA_2G04262	0.0808655	0.00355697
AFUA_3G01890	0.204108	1
AFUA_1G01630	1	0.33675
AFUA_1G15260	1	1
AFUA_1G01180	0.221232	0.0145592
AFUA_1G17310	0.545027	0.111962
AFUA_7G01180	0.201556	1
AFUA_5G09060	1	1
AFUA_7G05420	1	1
AFUA_4G01410	1	0.613112
AFUA_1G03680	0.0772699	0.0831468
AFUA_5G13270	0.0108475	2.32914e-13
AFUA_2G11310	0.137587	0.0057718
AFUA_4G11390	1	1
AFUA_2G04770	0.693208	0.00759078
AFUA_2G13260	0.489459	0.00201342
AFUA_1G04590	1	1
AFUA_2G12420	1	1
AFUA_5G12390	0.000173402	0.000283427
AFUA_8G05560	0.0271907	1
AFUA_3G09360	1	1
AFUA_4G13820	0.0671937	1
AFUA_3G11980	0.536134	1
AFUA_1G13590	1	0.027451
AFUA_1G09210	1	1
AFUA_3G13900	1	0.597737
AFUA_1G06820	0.621385	0.34188
AFUA_2G08380	1	1
AFUA_4G11320	1	0.0607042
AFUA_8G07340	1	0.269676
AFUA_6G04740	1	1
AFUA_7G03830	1	1
AFUA_4G07460	0.0164804	5.95863e-05
AFUA_2G17870	0.1874	0.0573446
AFUA_4G08900	1	1
AFUA_4G09860	0.485565	0.152782
AFUA_1G12690	0.426845	0.00611523
AFUA_6G13800	1	1
AFUA_1G13940	1	1
AFUA_2G00540	1	1
AFUA_3G05450	0.507246	0.462451
AFUA_7G05030	1	0.273903
AFUA_1G12930	0.489286	1
AFUA_7G02170	0.000342298	0.686504
AFUA_2G05590	0.43972	0.0157895
AFUA_1G10630	0.244505	0.153846
AFUA_3G11300	1	0.558824
AFUA_3G07910	0.468966	1
AFUA_4G13060	1	1
AFUA_4G04750	1	1
AFUA_5G12040	1	0.410325
AFUA_4G12980	0.225973	0.000133087
AFUA_3G09710	0.000137072	0.0143696
AFUA_5G06780	1	1
AFUA_3G05830	0.563651	0.0878049
AFUA_1G10650	0.000195602	0.00339279
AFUA_3G00270	0.53202	0.0177019
AFUA_2G15720	1	0.335288
AFUA_3G10480	0.374677	1
AFUA_1G05360	1	1
AFUA_6G11210	0.280511	1
AFUA_3G10200	0.268775	1
AFUA_6G02220	0.701939	0.264876
AFUA_6G13880	0.667952	1
AFUA_5G07480	0.564783	0.564783
AFUA_5G11170	0.770688	0.000870462
AFUA_1G06000	1	0.266831
AFUA_3G13280	1	1
AFUA_6G09000	0.375944	1
AFUA_1G12140	1	0.431034
AFUA_4G12610	0.483146	0.0541351
AFUA_1G13000	1	0.592857
AFUA_2G02850	0.0387481	1
AFUA_2G12000	1	1
AFUA_4G12700	0.53202	1
AFUA_1G10950	1	1
AFUA_3G00520	1	1
AFUA_4G00900	1	0.00152627
AFUA_1G17290	1	0.694438
AFUA_7G01290	1	0.563861
AFUA_2G03220	0.124506	0.530444
AFUA_2G12560	1	1
AFUA_5G11780	1	1
AFUA_4G03220	0.000488017	0.0166224
AFUA_5G08230	0.0264315	2.2467e-11
AFUA_2G05085	1	0.027933
AFUA_2G13690	1	1
AFUA_4G11740	1	0.171257
AFUA_3G09760	1	1
AFUA_6G13090	0.462037	0.0104569
AFUA_2G14070	1	1
AFUA_1G05510	1	1
AFUA_3G10620	1	1
AFUA_1G13560	1	1
AFUA_4G09170	0.647128	0.677292
AFUA_5G06980	0.406203	0.00832543
AFUA_2G16060	0.601173	0.045614
AFUA_5G09930	1	1
AFUA_2G16140	0.0995552	0.0389652
AFUA_7G00720	1	1
AFUA_6G04500	0.0308298	0.139497
AFUA_4G07300	1	1
AFUA_3G03440	1	1
AFUA_1G11570	1	1
AFUA_6G07820	1	0.66655
AFUA_1G15880	0.000965052	0.00155466
AFUA_8G00780	0.492772	0.693397
AFUA_2G01520	0.774619	1
AFUA_1G16450	1	1
AFUA_1G01450	0.0734091	0.0161507
AFUA_3G02260	0.546996	0.045177
AFUA_7G06500	0.180938	0.322052
AFUA_8G01300	0.512012	0.252874
AFUA_5G01360	1	0.185922
AFUA_7G05480	1	1
AFUA_8G01190	0.000612149	1
AFUA_8G05200	1	1
AFUA_2G13090	0.490909	1
AFUA_5G05860	0.646141	0.295248
AFUA_3G09370	0.553416	0.0122176
AFUA_8G04310	1	1
AFUA_3G07160	0.622102	1
AFUA_3G09390	1	1
AFUA_8G03990	0.0463505	0.0384498
AFUA_5G12020	0.00203777	0.102279
AFUA_1G15200	1	1
AFUA_6G09160	1	1
AFUA_6G12300	0.302829	0.490529
AFUA_1G07220	1	1
AFUA_7G04550	1	1
AFUA_3G14510	1	1
AFUA_6G03870	0.0901311	1
AFUA_3G12320	1	1
AFUA_1G04610	1	1
AFUA_6G12330	1	1
AFUA_6G10010	1	1
AFUA_2G15250	0.232955	0.534348
AFUA_1G11710	0.264252	1
AFUA_4G10400	0.723664	0.0104843
AFUA_3G12800	0.571429	0.578022
AFUA_4G08560	1	1
AFUA_8G01630	0.351656	0.0585863
AFUA_2G15010	0.397432	0.117386
AFUA_5G13860	1	1
AFUA_8G01810	0.0865072	1
AFUA_7G04610	1	1
AFUA_1G07170	0.589063	1
AFUA_5G10790	1	1
AFUA_4G08340	0.346469	0.0154537
AFUA_3G03450	0.177194	0.661065
AFUA_5G01450	0.370334	1
AFUA_3G01910	1	1
AFUA_7G05890	1	1
AFUA_3G03080	0.00069187	0.00251547
AFUA_1G15690	1	1
AFUA_5G05940	1	1
AFUA_2G00740	0.704988	1
AFUA_5G02300	1	1
AFUA_5G01680	0.196275	1
AFUA_3G01670	0.496563	0.498361
AFUA_7G05380	0.421053	0.444444
AFUA_4G01392	0.0921293	1
AFUA_5G13280	1	0.254959
AFUA_8G04300	0.155595	0.000944785
AFUA_4G11550	1	1
AFUA_5G06050	0.362198	0.0034188
AFUA_2G13140	0.568133	0.143477
AFUA_4G03000	0.339224	0.583239
AFUA_1G04410	0.0752311	0.00548187
AFUA_5G12480	0.153846	1
AFUA_4G11990	1	1
AFUA_3G12040	0.670719	1
AFUA_6G04260	1	1
AFUA_3G14100	0.698135	0.0146759
AFUA_1G09150	1	1
AFUA_1G06720	1	1
AFUA_5G13780	0.0361432	0.00158075
AFUA_4G11100	1	0.645665
AFUA_8G06980	0.480519	1
AFUA_6G12180	0.52381	0.00930487
AFUA_7G03840	0.101097	0.000195098
AFUA_5G10290	1	1
AFUA_2G17520	0.0281152	0.214871
AFUA_4G05840	1	0.243028
AFUA_6G09590	1	1
AFUA_1G12550	0.6744	0.0094762
AFUA_4G09480	0.567568	1
AFUA_1G14030	0.0813187	0.536842
AFUA_6G13230	0.610485	0.610485
AFUA_1G03010	0.176245	0.0565217
AFUA_7G04940	1	0.564035
AFUA_3G05400	0.641919	0.131257
AFUA_7G04990	1	1
AFUA_1G02310	1	1
AFUA_2G02660	0.395161	1
AFUA_5G12010	0.545306	0.0656814
AFUA_3G11280	1	0.0701323
AFUA_4G13250	0.150889	0.396251
AFUA_3G04010	0.00162889	0.161652
AFUA_8G04620	0.156714	1
AFUA_5G06690	0.670739	0.119416
AFUA_3G00330	1	1
AFUA_5G03910	1	1
AFUA_8G05860	0.0546139	0.0546139
AFUA_6G11190	0.0274312	2.57302e-06
AFUA_5G00560	1	0.0478409
AFUA_1G09880	0.29368	0.0737549
AFUA_1G13250	0.766212	0.110782
AFUA_6G04090	1	1
AFUA_6G02470	0.560733	0.0800387
AFUA_1G06260	0.37684	0.0530947
AFUA_1G14790	0.261538	1
AFUA_4G08960	1	1
AFUA_2G17475	0.45571	0.00526979
AFUA_4G08260	1	0.347265
AFUA_5G10620	1	1
AFUA_1G14610	1	1
AFUA_1G14750	1	0.117647
AFUA_1G06071	0.743163	0.716171
AFUA_3G10350	1	0.0292278
AFUA_5G04230	1	0.485057
AFUA_4G10200	0.345325	0.0118227
AFUA_6G13740	1	1
AFUA_6G08820	0.00331397	5.04685e-07
AFUA_3G05590	1	0.0454321
AFUA_1G17020	0.169742	0.0461325
AFUA_2G00720	1	0.365596
AFUA_2G02560	0.0732483	0.0292278
AFUA_3G01540	0.283525	1
AFUA_1G01740	1	1
AFUA_1G03660	0.0354931	0.817561
AFUA_4G03595	1	1
AFUA_4G13240	0.0803756	1
AFUA_8G04490	1	1
AFUA_3G07420	0.513633	0.0333698
AFUA_3G11770	1	1
AFUA_2G03090	0.584264	0.187813
AFUA_3G00470	0.018965	0.0141198
AFUA_5G11860	1	0.371429
AFUA_7G01650	1	0.0185007
AFUA_5G08420	1	1
AFUA_2G05090	1	1
AFUA_4G11850	0.075076	0.143034
AFUA_5G06460	1	1
AFUA_3G11850	0.494357	0.402956
AFUA_5G11730	1	1
AFUA_2G11440	0.483077	1
AFUA_4G04020	1	1
AFUA_3G14040	1	1
AFUA_6G13290	0.411595	0.000541489
AFUA_2G13880	0.0201319	0.01033
AFUA_5G06940	0.223396	0.0401395
AFUA_5G10040	0.252941	0.635452
AFUA_2G07820	1	0.0560015
AFUA_1G10750	0.147442	0.0228399
AFUA_5G12740	0.253818	0.113097
AFUA_1G13430	1	0.397403
AFUA_7G00870	1	1
AFUA_7G03760	0.481469	1
AFUA_5G10340	0.00493262	9.28797e-05
AFUA_4G07500	1	0.697888
AFUA_2G17660	0.363985	1
AFUA_4G05930	1	1
AFUA_1G12750	1	1
AFUA_6G08230	0.462451	0.5
AFUA_3G13480	0.377778	0.512821
AFUA_6G09760	0.211316	0.328301
AFUA_6G13050	0.344532	0.000343379
AFUA_2G05680	0.446078	0.715665
AFUA_3G06495	1	1
AFUA_3G05480	0.502439	1
AFUA_7G05060	1	1
AFUA_5G08700	2.2322e-07	2.58125e-09
AFUA_7G01350	0.65251	0.596838
AFUA_3G05530	0.408992	0.0496184
AFUA_1G12960	1.04542e-08	1.69119e-09
AFUA_1G02360	1	1
AFUA_2G02970	1	0.601173
AFUA_7G02110	1	1
AFUA_5G12140	0.00417354	1.99234e-05
AFUA_2G12730	0.00714097	1
AFUA_3G07890	1	0.221538
AFUA_3G11490	0.00841692	0.055685
AFUA_4G13160	1	1
AFUA_8G04590	0.577081	0.574193
AFUA_3G08110	0.698913	0.0152823
AFUA_8G04460	0.602477	0.0403035
AFUA_3G09800	1	1
AFUA_3G05840	1	1
AFUA_2G05400	0.30645	0.12896
AFUA_5G03520	1	0.000940591
AFUA_3G00380	0.412827	0.0234399
AFUA_2G15600	1	1
AFUA_6G08790	0.0606742	0.0127883
AFUA_6G05320	1	0.0856771
AFUA_3G10700	1	1
AFUA_1G05560	1	1
AFUA_8G05950	1	1
AFUA_1G14920	0.0387308	0.279566
AFUA_5G00550	0.548113	1
AFUA_1G09900	0.266988	1
AFUA_6G04010	1	1
AFUA_1G10200	1	1
AFUA_2G15780	1	0.347518
AFUA_4G07610	0.340036	0.361752
AFUA_3G12900	1	1
AFUA_4G08870	1	1
AFUA_5G07730	1	1
AFUA_5G11300	1	0.0121359
AFUA_6G08530	0.292602	0.0907714
AFUA_1G14945	0.00038985	0.000276295
AFUA_1G14950	0.252926	0.00822139
AFUA_5G04220	1	1
AFUA_4G10120	0.0327607	0.0408025
AFUA_6G08620	1	0.521595
AFUA_4G12190	1	0.00459664
AFUA_2G00900	1	0.409091
AFUA_3G01500	0.314029	0.0746979
AFUA_1G10790	1	0.593126
AFUA_5G08890	0.000359456	1
AFUA_1G03700	0.0533204	1
AFUA_5G03310	0.172705	0.331935
AFUA_6G03190	1	1
AFUA_4G03830	1	1
AFUA_3G07350	0.188574	0.0098861
AFUA_5G05470	0.420672	1
AFUA_2G05010	1	1
AFUA_3G05940	1	1
AFUA_4G03460	1	0.121622
AFUA_7G01960	1	0.120588
AFUA_5G08240	1	1
AFUA_2G13400	0.0400903	0.666375
AFUA_4G13500	1	1
AFUA_4G04230	1	1
AFUA_1G05670	0.178532	0.191459
AFUA_2G14000	0.569543	0.115224
AFUA_5G07030	0.585531	0.0287282
AFUA_2G15880	1	1
AFUA_5G09730	1	1
AFUA_4G09330	1	0.383402
AFUA_5G09890	0.046274	1.07639e-05
AFUA_4G01140	0.591346	0.0234161
AFUA_6G03370	1	1
AFUA_2G14260	0.688584	0.238703
AFUA_3G03310	0.0734246	0.000257825
AFUA_6G07810	0.256938	1
AFUA_4G07430	1	1
AFUA_2G09010	0.414894	0.408095
AFUA_6G06650	1	1
AFUA_7G03970	0.261538	0.0422833
AFUA_1G09640	0.0490946	0.000929795
AFUA_2G02110	0.510702	0.613273
AFUA_2G01330	1	1
AFUA_3G02320	0.359958	0.359958
AFUA_7G06770	0.214278	1
AFUA_5G01540	0.650197	0.163079
AFUA_7G05510	0.611206	0.201489
AFUA_5G09620	0.105044	0.00979735
AFUA_1G16550	0.155316	0.648269
AFUA_2G16960	0.768765	0.763677
AFUA_5G12800	1	1
AFUA_2G13380	1	0.487179
AFUA_2G04000	0.432723	0.698446
AFUA_5G05960	0.43	0.324111
AFUA_8G04240	0.699497	0.393087
AFUA_4G11640	0.367636	1
AFUA_2G11180	0.652742	0.280274
AFUA_5G13310	0.749969	0.0985877
AFUA_3G08290	0.326507	0.652359
AFUA_3G11990	1	1
AFUA_3G09160	0.60692	0.286988
AFUA_2G16710	1	0.723329
AFUA_5G11910	1	1
AFUA_2G10140	0.523582	0.465835
AFUA_4G02680	1	1
AFUA_5G02250	0.575758	0.00141169
AFUA_2G08120	0.294676	0.131125
AFUA_6G12480	1	1
AFUA_1G07400	1	1
AFUA_7G04400	0.108572	1
AFUA_3G14610	1	1
AFUA_6G04100	0.435316	0.0228096
AFUA_8G07090	1	1
AFUA_3G12360	1	0.713952
AFUA_1G04350	1	1
AFUA_6G10380	0.691967	1
AFUA_6G04840	1	1
AFUA_3G06340	0.023297	0.34782
AFUA_4G06730	1	1
AFUA_2G15160	0.635195	0.582458
AFUA_6G07240	0.610485	0.303285
AFUA_1G11920	0.619701	1
AFUA_6G07540	0.444444	1
AFUA_3G12820	0.0107899	0.0009768
AFUA_4G06670	0.384099	0.201453
AFUA_8G01720	1	1
AFUA_5G14070	1	1
AFUA_8G01700	0.631704	0.631704
AFUA_1G07690	0.324111	1
AFUA_5G14080	1	0.00166691
AFUA_8G01370	1	1
AFUA_3G01980	0.141196	1
AFUA_7G05970	1	0.598623
AFUA_1G15620	0.0908152	0.649788
AFUA_5G05930	1	1
AFUA_2G01180	0.729169	1
AFUA_1G17570	0.0291043	0.0260307
AFUA_8G03950	1	1
AFUA_5G06300	0.159721	0.191714
AFUA_4G03530	1	1
AFUA_1G04450	1	1
AFUA_4G12060	1	1
AFUA_4G13460	0.579614	0.00283926
AFUA_3G06870	0.093432	0.0103877
AFUA_3G08280	0.0357605	0.0357605
AFUA_1G13620	0.626216	1
AFUA_3G13770	0.143774	1
AFUA_1G09620	1	0.232655
AFUA_1G08910	0.103335	0.0551568
AFUA_1G06980	0.00195024	1
AFUA_5G14030	1	1
AFUA_2G15140	0.430428	0.00698493
AFUA_6G04620	1	1
AFUA_8G07190	1	0.503226
AFUA_6G12050	1	1
AFUA_2G01610	0.193017	0.05212
AFUA_5G12790	0.0027279	0.10737
AFUA_7G05530	0.626653	1
AFUA_5G09440	1	1
AFUA_2G16940	1	1
AFUA_6G03430	0.501515	1
AFUA_7G06590	0.0543903	0.000169917
AFUA_8G01520	8.24602e-05	2.42936e-12
AFUA_5G01420	1	1
AFUA_2G16900	1	1
AFUA_8G00680	0.276342	1
AFUA_4G07200	0.322323	0.149421
AFUA_6G09640	1	0.6556
AFUA_1G11590	1	0.339516
AFUA_6G06810	1	0.704638
AFUA_1G15870	1	1
AFUA_4G10480	1	1
AFUA_4G05870	1	1
AFUA_1G11930	0.562905	0.575714
AFUA_5G14390	7.33561e-07	1
AFUA_6G04570	1	1
AFUA_4G06600	0.106015	0.00453656
AFUA_2G15130	0.0381726	0.00132913
AFUA_6G12490	1	1
AFUA_6G10330	0.543478	1
AFUA_7G04450	1	0.265957
AFUA_1G10030	0.781099	0.240084
AFUA_6G03900	0.738537	0.725031
AFUA_2G10610	0.559931	0.571468
AFUA_2G15790	1	1
AFUA_2G08480	0.589766	0.0527928
AFUA_3G08300	1	1
AFUA_6G00690	1	0.389266
AFUA_5G12500	1	0.0807931
AFUA_3G08050	1	1
AFUA_3G09030	0.146774	0.541963
AFUA_1G15170	1	1
AFUA_2G04320	0.00506736	0.14637
AFUA_2G13160	0.0916113	0.00716199
AFUA_1G17230	0.131016	0.571805
AFUA_1G03810	1	1
AFUA_5G05990	0.245098	0.0671937
AFUA_2G01260	0.419102	1
AFUA_4G14610	0.550763	1
AFUA_8G01940	0.582059	0.547467
AFUA_5G01620	0.0022626	0.0023665
AFUA_3G00840	0.0155134	1
AFUA_1G01320	0.0395738	0.000207538
AFUA_7G06130	1	1
AFUA_6G07490	1	0.0241408
AFUA_5G08030	0.641901	0.183611
AFUA_3G03230	1	0.0100356
AFUA_8G01830	1	0.0284426
AFUA_7G04530	1	0.610978
AFUA_6G07480	1	0.576418
AFUA_3G12730	1	0.622117
AFUA_8G07330	0.133333	0.407214
AFUA_3G13840	0.129637	0.0202122
AFUA_1G02730	1	0.349525
AFUA_4G10910	0.106059	0.00308013
AFUA_3G14210	1	1
AFUA_1G09560	0.00012586	1
AFUA_5G12440	0.666692	0.679268
AFUA_3G04260	0.428571	0.45
AFUA_2G04440	1	0.34334
AFUA_2G09520	0.553887	1
AFUA_2G13130	1	1
AFUA_2G16700	0.195935	0.0108828
AFUA_1G04560	0.563863	1
AFUA_5G12270	1	1
AFUA_5G13380	0.00287749	0.00287749
AFUA_2G01550	0.252874	1
AFUA_8G05160	1	1
AFUA_4G11602	0.686849	0.661494
AFUA_4G13910	0.644587	0.384308
AFUA_7G02570	0.275151	0.0831285
AFUA_1G03280	1	1
AFUA_5G03650	1	0.135338
AFUA_1G02200	1	0.2
AFUA_7G01830	1	1
AFUA_5G02785	1	1
AFUA_3G05330	1	0.0262499
AFUA_1G11340	0.589985	1
AFUA_1G12990	0.206897	0.23693
AFUA_5G11190	0.344806	0.770614
AFUA_6G02930	0.190476	0.559441
AFUA_6G13260	0.333565	4.03372e-06
AFUA_6G08340	0.0772699	0.0657159
AFUA_5G10220	0.666692	0.0477797
AFUA_6G09850	1	1
AFUA_4G09890	0.326149	0.353073
AFUA_6G13550	1	1
AFUA_5G10540	0.70684	0.729329
AFUA_2G17630	1	0.276316
AFUA_5G07150	0.594118	0.624589
AFUA_6G02810	0.461538	0.07
AFUA_7G00480	5.2452e-14	2.79611e-16
AFUA_6G08900	0.513812	0.00180104
AFUA_1G13190	0.405234	0.0945722
AFUA_1G10160	1	1
AFUA_1G06290	1	0.548263
AFUA_3G10500	1	0.40176
AFUA_1G14980	0.687454	0.0292081
AFUA_1G05550	1	1
AFUA_2G15760	0.0699523	1
AFUA_2G05270	0.366755	1
AFUA_3G05820	0.165842	2.59602e-05
AFUA_3G10880	0.00131187	0.0137279
AFUA_5G11920	1	1
AFUA_4G13130	0.00411001	4.7777e-17
AFUA_3G08010	0.339247	1
AFUA_3G02980	1	0.167294
AFUA_3G09600	1	1
AFUA_5G03470	0.0189591	0.00269531
AFUA_4G03750	1	0.5791
AFUA_7G02120	1	1
AFUA_1G10420	1	1
AFUA_1G01720	0.674597	1
AFUA_3G01640	0.833835	0.0285545
AFUA_3G11450	0.68516	0.66736
AFUA_2G00500	1	1
AFUA_2G11900	0.221538	0.308034
AFUA_1G03500	1	1
AFUA_2G09300	1	1
AFUA_1G17140	0.524869	0.524869
AFUA_6G02830	1	1
AFUA_6G13660	0.0331469	3.06239e-05
AFUA_5G11430	1	1
AFUA_1G12290	1	1
AFUA_1G14270	1	1
AFUA_6G11330	0.699707	0.231451
AFUA_1G15090	0.427071	0.0131542
AFUA_1G14440	1	1
AFUA_5G11370	1	1
AFUA_7G00740	0.373774	0.000122922
AFUA_3G13830	0.0195817	1.97914e-07
AFUA_1G05620	1	1
AFUA_6G10730	0.0565907	1
AFUA_6G08500	0.104838	0.272069
AFUA_4G09420	1	1
AFUA_2G07480	1	1
AFUA_5G06910	1	1
AFUA_3G10490	1	1
AFUA_5G06620	0.128587	0.570202
AFUA_8G06540	0.000749906	0.00020696
AFUA_1G16230	1	1
AFUA_2G11590	1	0.659876
AFUA_2G13680	1	1
AFUA_2G09720	1	1
AFUA_1G02780	0.487302	0.489076
AFUA_1G16590	1	1
AFUA_4G03330	1	1
AFUA_3G07310	0.311227	0.0869565
AFUA_3G11790	1	1
AFUA_5G11820	0.549722	0.221538
AFUA_5G11150	0.529412	1
AFUA_1G03300	1	1
AFUA_5G03490	1	1
AFUA_7G01550	1	0.424906
AFUA_3G01320	0.00726919	0.0158022
AFUA_1G12980	1	1
AFUA_7G01520	1	1
AFUA_5G08200	1	0.428571
AFUA_1G12850	0.124562	1
AFUA_3G06510	0.134353	9.28643e-06
AFUA_2G05450	0.243028	0.206861
AFUA_6G02790	1	0.106324
AFUA_1G12810	1	0.157895
AFUA_6G08250	0.432897	0.390215
AFUA_8G00620	0.0741467	0.000453734
AFUA_4G09750	1	1
AFUA_3G13270	1	1
AFUA_6G13590	0.0511068	0.0192112
AFUA_5G11450	0.0846169	0.0846169
AFUA_5G10470	1	1
AFUA_4G08770	0.154304	1
AFUA_6G02710	1	0.466436
AFUA_6G12620	1	0.486486
AFUA_6G14180	1	1
AFUA_6G11870	0.0244526	0.00225842
AFUA_1G10360	0.472544	0.00228332
AFUA_6G02340	1	0.116516
AFUA_1G06220	0.666416	0.0619207
AFUA_6G05260	1	0.423077
AFUA_6G12980	0.395201	0.184113
AFUA_6G11160	0.148607	0.31677
AFUA_1G05580	1	1
AFUA_2G15570	1	1
AFUA_6G08550	0.100728	0.000865339
AFUA_3G05690	0.000455043	0.0094125
AFUA_3G00290	0.00245965	0.00310283
AFUA_3G03940	1	0.00364524
AFUA_4G12470	1	1
AFUA_8G04410	1	1
AFUA_3G02900	1	1
AFUA_3G09910	1	0.505495
AFUA_5G03810	1	1
AFUA_3G00480	0.652546	1
AFUA_1G01760	1	0.411255
AFUA_1G11370	0.136863	0.0828114
AFUA_6G03080	1	1
AFUA_3G11390	0.000264198	0.402903
AFUA_2G12030	0.0255989	7.7147e-06
AFUA_1G02430	0.0913043	1
AFUA_3G06080	0.777436	0.229348
AFUA_5G03040	1	1
AFUA_6G02740	0.643482	0.00139589
AFUA_1G06280	1	1
AFUA_1G14280	0.58858	1
AFUA_1G14560	1	0.0030123
AFUA_1G14430	1	0.037037
AFUA_5G11510	1	1
AFUA_1G06400	0.375763	0.00026247
AFUA_6G08510	0.067274	1
AFUA_6G03230	1	1
AFUA_4G09280	0.252661	1
AFUA_1G12700	0.332675	2.72366e-07
AFUA_5G07080	0.09319	1
AFUA_1G05640	9.64459e-05	3.14684e-05
AFUA_6G13320	0.642711	0.022305
AFUA_6G08810	1	0.422085
AFUA_3G10740	0.53022	0.230952
AFUA_2G03460	0.54386	1
AFUA_3G09730	0.436313	1
AFUA_1G16340	0.664241	1
AFUA_2G13660	1	1
AFUA_1G02770	1	1
AFUA_1G16680	0.430387	0.693596
AFUA_3G11650	0.155152	1
AFUA_2G03070	0.595635	1
AFUA_4G13230	1	0.249012
AFUA_8G05660	0.662225	0.000170642
AFUA_5G12630	1	1
AFUA_5G02700	0.236702	0.707182
AFUA_2G17040	0.303223	0.000594961
AFUA_3G14940	1	1
AFUA_7G06760	1	0.311046
AFUA_5G01510	1	0.329843
AFUA_2G16930	1	1
AFUA_3G08950	1	1
AFUA_7G04110	0.00438626	0.00438626
AFUA_1G09400	1	0.626605
AFUA_2G03200	0.353188	0.0766243
AFUA_4G06350	1	1
AFUA_1G11610	1	1
AFUA_6G06780	1	1
AFUA_3G03890	0.363631	0.382869
AFUA_3G12240	0.288638	0.294172
AFUA_7G00320	0.104026	0.0933077
AFUA_4G06550	0.444444	1
AFUA_6G07520	1	1
AFUA_2G15190	1	1
AFUA_6G10030	1	0.482759
AFUA_6G02270	0.0728183	0.00141642
AFUA_6G05130	0.0958417	1
AFUA_7G04370	0.130435	0.63275
AFUA_3G14410	0.594595	1
AFUA_4G00640	1	1
AFUA_6G03840	1	0.507576
AFUA_2G10910	1	1
AFUA_2G15620	5.43866e-06	5.56644e-09
AFUA_2G08110	0.682136	0.0533927
AFUA_6G07140	1	1
AFUA_8G00250	1	1
AFUA_2G09910	0.256938	1
AFUA_4G14490	0.499597	0.000185927
AFUA_3G07070	0.710989	0.127386
AFUA_3G08390	0.0163038	0.386602
AFUA_5G05820	1	1
AFUA_2G11170	1	0.718243
AFUA_5G13480	1	1
AFUA_1G15150	1	0.657626
AFUA_2G13190	0.607752	0.0967742
AFUA_5G02010	0.279529	0.752847
AFUA_5G02310	0.00715009	0.171662
AFUA_1G03640	1	1
AFUA_2G00930	1	1
AFUA_2G02180	0.553488	0.542091
AFUA_7G01090	1	1
AFUA_5G01940	1	0.485714
AFUA_3G00900	1	1
AFUA_1G01310	0.0345708	9.44784e-05
AFUA_5G09220	0.169861	0.614058
AFUA_5G10650	0.512821	1
AFUA_6G07710	0.324111	0.324111
AFUA_4G06950	1	0.0980392
AFUA_5G07670	0.494774	0.469512
AFUA_4G08380	1	1
AFUA_8G01770	0.650336	1
AFUA_7G04460	0.0409461	0.0051549
AFUA_5G14210	1	1
AFUA_1G11860	1	1
AFUA_6G13930	0.0188259	1.16021e-19
AFUA_6G04310	1	0.229183
AFUA_1G06880	0.64472	0.634783
AFUA_6G12250	0.0778959	0.587041
AFUA_2G15390	0.0134583	0.00655838
AFUA_6G00370	1	0.49077
AFUA_1G13760	0.210965	0.00852961
AFUA_2G14160	0.309017	1
AFUA_2G13630	0.577308	0.627178
AFUA_4G02960	1	0.0612648
AFUA_2G13360	0.251842	0.149203
AFUA_2G04800	1	0.401709
AFUA_5G06340	0.63808	0.677292
AFUA_3G08780	0.104521	0.0307446
AFUA_3G11690	1	1
AFUA_4G13830	0.0741981	0.0177304
AFUA_2G03270	1	1
AFUA_1G11150	0.447368	0.227941
AFUA_1G12890	1	1
AFUA_1G16880	0.0583616	1
AFUA_5G02840	1	1
AFUA_3G05440	0.0247819	1.92147e-05
AFUA_5G08590	1	1
AFUA_1G02400	1	1
AFUA_2G05420	0.265781	1
AFUA_7G02610	1	1
AFUA_1G13920	0.0101355	2.17721e-12
AFUA_6G13120	0.00673158	1
AFUA_6G08380	0.539394	1
AFUA_3G13250	1	1
AFUA_5G10600	0.845785	1
AFUA_2G15930	0.0528384	1
AFUA_2G17850	0.189736	0.637135
AFUA_4G08780	1	1
AFUA_4G07550	0.174841	0.0617827
AFUA_7G03910	1	0.542119
AFUA_6G10710	1	1
AFUA_6G11850	1	1
AFUA_1G06060	0.333209	0.0610686
AFUA_6G05210	1	1
AFUA_6G11180	1	1
AFUA_8G06040	0.295057	0.716574
AFUA_2G15540	0.472928	0.0129166
AFUA_5G04190	0.212204	0.0761358
AFUA_4G03880	1	0.054045
AFUA_4G12430	8.69776e-05	0.0148289
AFUA_3G09770	9.41846e-06	5.88769e-05
AFUA_5G12190	1	1
AFUA_8G04570	1	0.266667
AFUA_3G11430	1	1
AFUA_4G12180	0.246486	1
AFUA_3G10760	0.0853442	1
AFUA_1G10410	1	1
AFUA_1G02120	0.366209	0.147406
AFUA_3G00500	1	1
AFUA_3G05980	1	1
AFUA_1G11490	0.747711	0.0253277
AFUA_3G11190	0.636749	1
AFUA_3G10780	0.428571	1
AFUA_2G00200	0.0175049	0.00159943
AFUA_4G12690	1	1
AFUA_3G09940	0.167048	0.418357
AFUA_1G17190	1	1
AFUA_5G03200	0.722752	0.24169
AFUA_7G01390	1	1
AFUA_6G13410	1	1
AFUA_4G10230	1	1
AFUA_5G04300	0.00690914	7.99779e-11
AFUA_4G07650	0.0299731	0.247516
AFUA_2G17460	0.0512161	8.82352e-05
AFUA_3G10390	0.546443	0.0575053
AFUA_1G14860	0.00164508	0.00426688
AFUA_2G17440	0.244505	0.170337
AFUA_5G10370	1	1
AFUA_5G11130	1	1
AFUA_1G10380	0.681444	1.2831e-13
AFUA_1G13730	4.48929e-07	1.2786e-13
AFUA_4G09410	0.0692625	0.138584
AFUA_5G07050	1	1
AFUA_2G07510	1	1
AFUA_2G16100	0.212016	0.672283
AFUA_2G13820	1	1
AFUA_6G10670	0.616131	0.261538
AFUA_3G10710	1	0.60692
AFUA_5G06700	1	1
AFUA_8G06710	0.102074	0.0229256
AFUA_1G16290	0.0435637	0.000530383
AFUA_4G04250	1	1
AFUA_7G02000	0.356174	0.008931
AFUA_1G16740	1	1
AFUA_3G02920	0.45083	0.0196368
AFUA_3G11860	1	0.494737
AFUA_3G07410	1	1
AFUA_2G12550	0.685792	0.498267
AFUA_5G12660	0.000804091	2.23261e-21
AFUA_5G09450	1	1
AFUA_8G02870	1	1
AFUA_3G14950	0.201403	0.535836
AFUA_5G01260	0.0621579	0.000624523
AFUA_8G05430	1	0.0888889
AFUA_3G08960	0.103999	0.692795
AFUA_4G10500	0.425804	0.11223
AFUA_3G03810	0.0322941	0.00778839
AFUA_2G09080	0.644815	0.0600667
AFUA_1G12050	0.0317035	0.0671527
AFUA_7G00270	0.31149	1
AFUA_6G04610	1	1
AFUA_3G14420	1	1
AFUA_1G07510	0.594118	0.135043
AFUA_6G03940	0.137615	0.00506736
AFUA_7G04720	0.136791	0.123564
AFUA_1G10090	1	1
AFUA_3G14560	0.740636	1
AFUA_1G09030	1	0.0259974
AFUA_6G07310	0.506075	0.018298
AFUA_6G09260	0.0104968	1
AFUA_4G02820	1	1
AFUA_5G12090	1	0.261084
AFUA_4G14300	0.160776	0.677847
AFUA_6G00640	1	0.386997
AFUA_5G05730	0.651936	0.662396
AFUA_5G12420	0.761671	0.0353811
AFUA_7G05790	0.746875	0.00526201
AFUA_5G05580	0.25893	0.000839607
AFUA_4G14630	0.226103	0.00146473
AFUA_5G06040	0.596817	0.639223
AFUA_2G17200	0.111023	0.00280619
AFUA_5G01750	1	1
AFUA_7G06110	0.229183	0.0169524
AFUA_6G07210	0.526316	0.0497866
AFUA_5G07710	0.701939	0.00214219
AFUA_4G08510	1	1
AFUA_8G01790	0.650436	0.645896
AFUA_2G14980	1	0.35
AFUA_6G07560	0.835827	0.0521811
AFUA_4G06750	1	0.741555
AFUA_3G12650	1	1
AFUA_8G07270	0.291671	0.0324186
AFUA_2G14180	0.0770723	1.89688e-06
AFUA_5G13970	1	0.262737
AFUA_6G00630	1	0.361647
AFUA_6G04250	1	0.0467118
AFUA_1G13520	0.160563	1
AFUA_1G08980	0.110027	0.309232
AFUA_1G09130	0.0122211	0.0122211
AFUA_2G12410	0.427733	0.427733
AFUA_5G12640	0.120514	1
AFUA_3G12080	1	1
AFUA_4G13330	1	1
AFUA_2G13370	1	1
AFUA_2G04860	0.796474	0.0115023
AFUA_2G12230	1	0.46875
AFUA_2G11270	0.0482907	1
AFUA_3G08550	1	1
AFUA_5G06160	1	1
AFUA_2G01620	1	1
AFUA_4G13310	0.772983	3.99285e-05
AFUA_5G09660	1	1
AFUA_8G02720	0.465732	0.0889225
AFUA_5G02580	0.385965	1
AFUA_5G09480	0.0192574	1.70458e-06
AFUA_1G04210	0.511455	0.000145914
AFUA_5G01370	1	1
AFUA_8G01390	1	4.71993e-05
AFUA_5G02620	0.00602521	0.000130704
AFUA_2G02240	0.194607	0.0876325
AFUA_8G00410	0.0137416	0.00304531
AFUA_4G07410	0.496774	1
AFUA_4G10810	0.550395	1
AFUA_3G12710	1	1
AFUA_2G08940	0.283489	0.00326631
AFUA_4G06000	0.478261	0.478261
AFUA_3G12510	0.598088	0.28807
AFUA_5G14670	0.0246579	0.00826991
AFUA_7G04310	0.169601	0.00162716
AFUA_4G06840	1	0.271429
AFUA_2G10720	0.713982	0.0203254
AFUA_6G14160	0.130615	0.154333
AFUA_6G03850	0.489855	0.489855
AFUA_6G04860	0.118644	0.0604267
AFUA_7G04580	0.575715	0.215873
AFUA_1G10040	0.695047	1
AFUA_3G14660	0.470588	0.000423141
AFUA_1G07020	1	0.632815
AFUA_1G09050	1	0.212121
AFUA_4G00680	0.128639	0.119412
AFUA_2G10900	1	1
AFUA_2G04360	1	0.648276
AFUA_3G07080	0.0402013	0.000316256
AFUA_6G00740	0.64432	0.0183512
AFUA_1G15160	1	1
AFUA_4G11410	0.0744168	0.0785475
AFUA_8G04170	1	1
AFUA_3G09040	1	1
AFUA_5G05880	1	1
AFUA_2G11060	1	1
AFUA_5G12490	0.409176	0.0660674
AFUA_2G04460	1	0.328671
AFUA_2G04010	0.0218476	0.0138815
AFUA_6G09120	1	0.644269
AFUA_1G03840	1	0.241379
AFUA_7G05360	0.289231	0.39453
AFUA_1G15370	0.00916287	2.92976e-07
AFUA_2G17240	1	1
AFUA_8G02060	1	1
AFUA_5G01740	0.100602	0.124064
AFUA_3G00920	0.121132	0.0450861
AFUA_7G06040	1	0.0277599
AFUA_7G05900	1	1
AFUA_5G10810	0.290659	0.332708
AFUA_1G11880	0.107772	0.633545
AFUA_4G06560	1	1
AFUA_2G10550	0.246467	0.585528
AFUA_3G03170	0.148825	1
AFUA_2G15050	0.395237	1
AFUA_5G14520	1	1
AFUA_6G07720	1	0.329248
AFUA_4G06590	1	1
AFUA_4G10450	0.537549	0.247368
AFUA_2G10590	1	1
AFUA_2G14310	1	0.135251
AFUA_1G09240	0.626482	0.332592
AFUA_7G00370	0.635919	0.635092
AFUA_6G10100	1	0.374257
AFUA_6G02010	0.678087	0.0111762
AFUA_2G15220	1	0.0172721
AFUA_6G04350	0.150978	0.20224
AFUA_3G13880	1	0.135714
AFUA_2G12250	1	1
AFUA_3G12120	1	1
AFUA_4G13670	0.586466	0.251232
AFUA_2G09550	1	1
AFUA_2G16820	1	1
AFUA_2G04760	0.316431	0.0115257
AFUA_3G04250	0.520833	1
AFUA_3G08640	1	1
AFUA_5G06080	1	1
AFUA_2G01320	0.582878	0.140679
AFUA_5G11470	1	0.375181
AFUA_7G02460	1	1
AFUA_5G01230	0.0632184	0.357012
AFUA_1G02180	0.667281	1
AFUA_5G08220	0.747983	0.161014
AFUA_7G02490	0.138942	0.603861
AFUA_6G13280	1	1
AFUA_4G09180	1	1
AFUA_6G13390	1	0.118602
AFUA_3G13210	0.700856	0.084142
AFUA_5G10380	0.67811	1
AFUA_2G17830	0.461948	0.239967
AFUA_4G08650	1	0.0252235
AFUA_4G07360	0.197774	1
AFUA_6G03300	1	1
AFUA_1G14320	1	1
AFUA_5G04140	1	1
AFUA_4G07720	0.721994	0.500008
AFUA_1G05940	1	1
AFUA_1G10330	1	1
AFUA_6G11580	0.237903	0.187097
AFUA_6G02510	1	1
AFUA_3G10720	0.672283	0.00224235
AFUA_1G14740	0.0656748	0.134861
AFUA_6G11110	1	1
AFUA_5G03940	0.555769	1
AFUA_4G03585	0.263199	1
AFUA_2G05250	1	0.611936
AFUA_5G03640	0.451085	0.239829
AFUA_3G00240	1	0.0313458
AFUA_2G12080	0.00746191	0.00986137
AFUA_3G10890	0.405735	0.027817
AFUA_8G04680	0.0372513	0.00869565
AFUA_4G13210	1	1
AFUA_3G08140	0.318182	0.505495
AFUA_4G03870	1	0.101811
AFUA_7G02210	1	1
AFUA_1G10700	1	0.525692
AFUA_1G11070	0.00129047	0.0048019
AFUA_3G01300	1	1
AFUA_4G03700	0.333333	0.272727
AFUA_1G11470	1	0.608392
AFUA_3G04020	1	1
AFUA_5G00290	0.763883	0.549283
AFUA_1G03400	3.12166e-06	7.13301e-07
AFUA_3G13010	1	1
AFUA_5G03950	0.23194	7.66844e-07
AFUA_6G08740	1	1
AFUA_3G10250	9.51407e-09	4.77105e-16
AFUA_1G14650	1	1
AFUA_2G17530	0.314289	0.0373166
AFUA_4G08620	0.104196	1
AFUA_1G06870	1	1
AFUA_2G13990	0.352383	0.00476033
AFUA_6G13200	1	2.10523e-06
AFUA_3G10420	1	0.0185461
AFUA_1G13440	1	0.585528
AFUA_1G12680	0.315115	1
AFUA_2G07610	0.58275	1
AFUA_1G05370	0.289641	0.55192
AFUA_3G10440	0.705985	0.438433
AFUA_3G09590	1	1
AFUA_5G06710	0.119582	1
AFUA_4G11700	1	1
AFUA_8G06850	1	1
AFUA_1G16330	0.0330712	0.191119
AFUA_4G03920	0.233309	0.194875
AFUA_2G11500	0.133333	0.133333
AFUA_2G13450	0.122064	0.00355364
AFUA_5G08470	1	0.194444
AFUA_4G03350	6.40958e-06	1.04437e-07
AFUA_3G11870	0.472928	0.285087
AFUA_3G07280	1	1
AFUA_2G03360	0.123944	0.121359
AFUA_2G11490	0.00991551	8.28901e-10
AFUA_1G04800	0.101493	0.121205
AFUA_1G07520	1	1
AFUA_6G02330	1	1
AFUA_7G04340	0.033325	0.000393059
AFUA_3G14445	0.486486	1
AFUA_2G08430	1	1
AFUA_6G07610	0.603861	0.271762
AFUA_4G06770	0.183871	0.211694
AFUA_6G05060	1	0.423077
AFUA_6G12450	0.52381	0.442237
AFUA_5G06310	1	0.188034
AFUA_2G10090	1	1
AFUA_4G03160	1	1
AFUA_8G02450	1	1
AFUA_2G04600	1	0.605911
AFUA_2G09990	0.724799	1
AFUA_1G15110	0.0101435	3.71922e-08
AFUA_5G12450	0.62386	1
AFUA_6G00440	1	0.653385
AFUA_3G07950	1	1
AFUA_8G01800	0.383545	1
AFUA_1G01640	0.0577898	0.000507508
AFUA_1G16410	0.000189117	1
AFUA_7G06390	0.31695	0.0256818
AFUA_2G02210	1	1
AFUA_5G13180	4.96703e-08	5.91e-07
AFUA_2G17080	0.45	1
AFUA_1G17670	0.11861	0.0175245
AFUA_1G03940	0.106372	0.00122712
AFUA_5G09590	1	1
AFUA_1G01690	0.562434	0.488018
AFUA_3G14980	1	0.668069
AFUA_6G07970	1	0.310182
AFUA_5G14660	1	0.643422
AFUA_5G14570	1	1
AFUA_7G04010	0.559571	1
AFUA_1G09280	1	1
AFUA_6G06860	0.564783	1
AFUA_8G00800	0.308943	1
AFUA_6G01990	1	1
AFUA_3G14230	1	1
AFUA_6G12270	0.126227	0.000708359
AFUA_7G00360	0.115858	1
AFUA_8G07370	0.659455	0.0501985
AFUA_6G04420	0.368636	1
AFUA_1G13420	1	1
AFUA_6G10560	1	0.0203704
AFUA_3G00650	0.291475	0.124904
AFUA_8G07220	0.780461	0.000217412
AFUA_2G04400	0.0183954	0.0101304
AFUA_4G11900	1	1
AFUA_8G05440	1	1
AFUA_5G06380	0.159675	0.361455
AFUA_5G12900	1	1
AFUA_3G08450	1	0.595556
AFUA_2G09780	0.421552	0.295402
AFUA_1G15570	1	1
AFUA_8G02350	0.0876721	2.06898e-07
AFUA_5G09310	1	0.287826
AFUA_7G05620	0.719323	1
AFUA_2G17260	0.70745	0.450092
AFUA_5G02460	1	1
AFUA_5G05590	0.379679	0.321524
AFUA_2G01250	0.00570897	0.00107367
AFUA_4G10340	0.255255	1
AFUA_3G12830	1	1
AFUA_5G10730	1	1
AFUA_6G07400	0.337805	0.602683
AFUA_1G11900	0.540145	0.000223412
AFUA_4G06940	1	0.349277
AFUA_1G16200	0.691147	0.142333
AFUA_4G00250	0.00843233	5.96562e-06
AFUA_1G05770	0.137492	0.24389
AFUA_6G11890	1	1
AFUA_3G10280	0.0973656	1
AFUA_6G05070	1	0.303122
AFUA_1G06410	1	0.158521
AFUA_1G13290	1	1
AFUA_3G07180	1	1
AFUA_5G12050	0.0923186	1
AFUA_1G10620	0.00527855	9.93447e-08
AFUA_2G05330	1	0.622732
AFUA_4G01010	0.807408	3.40438e-06
AFUA_3G09820	0.00108072	0.000158333
AFUA_4G12340	0.00890813	0.10543
AFUA_3G03970	1	1
AFUA_5G03580	0.0148148	0.0312408
AFUA_1G17630	0.608209	0.602547
AFUA_2G05360	0.0435008	3.03493e-05
AFUA_8G04940	1	0.613187
AFUA_1G02190	1	1
AFUA_5G08310	1	1
AFUA_5G03060	0.169802	1
AFUA_4G09150	0.0264053	0.226748
AFUA_3G13040	1	1
AFUA_4G09880	1	1
AFUA_5G10210	0.0656748	0.0312408
AFUA_6G06420	1	1
AFUA_7G00420	0.000227641	3.97451e-06
AFUA_6G12970	1	1
AFUA_4G05980	0.0612428	0.0612428
AFUA_6G09950	0.601914	0.17186
AFUA_2G16400	1	0.455914
AFUA_6G08170	0.0766397	0.561479
AFUA_7G00710	0.232717	1
AFUA_6G10480	1	1
AFUA_6G12670	0.0531525	0.562905
AFUA_1G05440	1	1
AFUA_6G03660	1	0.0185309
AFUA_1G13080	1	0.392567
AFUA_5G00610	0.475668	1
AFUA_5G09900	1	1
AFUA_2G07430	0.618797	1
AFUA_4G09090	1	0.719
AFUA_1G16600	1	1
AFUA_2G09740	0.00119011	0.005246
AFUA_8G05090	0.0109161	0.0528712
AFUA_2G11770	1	1
AFUA_8G06880	1	1
AFUA_1G16380	1	0.0222222
AFUA_2G06120	0.124817	1
AFUA_3G07380	0.584264	0.602135
AFUA_1G02490	0.388429	0.0927203
AFUA_5G03090	0.613794	0.296828
AFUA_5G08880	0.546256	1
AFUA_2G08800	0.292683	0.560193
AFUA_1G17160	0.29592	0.286246
AFUA_6G02990	0.0662427	0.0158509
AFUA_7G01480	1	1
AFUA_4G04060	0.514706	0.0931677
AFUA_1G10940	0.631102	0.175882
AFUA_3G01600	1	1
AFUA_1G02340	0.530444	0.541176
AFUA_2G09190	0.225391	0.422127
AFUA_2G02620	0.124224	0.0010614
AFUA_4G12590	0.0174522	0.016188
AFUA_1G06040	0.579362	1
AFUA_5G10870	1	1
AFUA_5G04360	1	0.422085
AFUA_4G08390	1	1
AFUA_1G12280	0.0560015	0.669614
AFUA_5G04200	1	1
AFUA_3G12870	1	1
AFUA_1G14360	0.000164718	0.000164718
AFUA_1G05840	1	0.140503
AFUA_1G05730	1	0.441176
AFUA_1G15030	0.0115302	0.179972
AFUA_6G10590	1	0.00381551
AFUA_6G12880	1	1
AFUA_6G05010	0.0949212	0.000647976
AFUA_2G15530	0.114579	0.0103189
AFUA_6G09030	0.0733833	0.0136426
[truncated: 484 more rows]

## Sheet: S5.HKA_Test_Results
Table S5. HKA test p-values
locus_tag	p_value_hka_coding_standard	p_value_hka_noncoding_standard
AFUA_4G11720	1	1
AFUA_3G11140	0.4314	1
AFUA_4G00960	0.9996	0.6014
AFUA_3G05670	1	1
AFUA_3G07510	1	1
AFUA_3G11320	1	0.04179
AFUA_2G11920	1	1
AFUA_6G12940	0.696	0.0078
AFUA_8G06010	0.5263	0.1563
AFUA_1G10012	1	1
AFUA_6G02520	1	0.8951
AFUA_1G13220	1	1
AFUA_6G03670	0.6376	0.3556
AFUA_3G07270	1	1
AFUA_2G08320	0.7342	1
AFUA_5G04050	1	1
AFUA_2G15740	1	1
AFUA_1G14780	1	1
AFUA_6G12760	1	0.02889
AFUA_1G05830	0.6161	1
AFUA_6G14040	1	0.01232
AFUA_2G17880	1	1
AFUA_2G16310	1	1
AFUA_1G12580	0.8262	1
AFUA_6G08020	1	0.1423
AFUA_5G09780	1	0.965
AFUA_6G03180	1	1
AFUA_5G07380	0.6531	1
AFUA_5G09990	0.7936	1
AFUA_3G01120	1	1
AFUA_5G00760	1	1
AFUA_3G06520	1	0.05559
AFUA_2G00510	1	1
AFUA_2G06330	1	1
AFUA_5G11240	0.6626	1
AFUA_8G02730	1	1
AFUA_1G11230	1	1
AFUA_2G13550	1	1
AFUA_2G09610	0.08131	0.755
AFUA_4G04360	0.9478	1
AFUA_2G03490	1	1
AFUA_8G06860	1	1
AFUA_5G11840	0.9404	1
AFUA_4G12040	1	1
AFUA_3G07630	1	1
AFUA_8G04790	1	0.5734
AFUA_4G03520	0.7511	1
AFUA_1G02550	0.1296	0.9393
AFUA_5G09850	1	1
AFUA_6G05170	0.863	1
AFUA_1G13750	0.6999	1
AFUA_4G01200	1	0.9237
AFUA_3G13750	1	1
AFUA_1G10590	1	0.7644
AFUA_1G05320	0.0963	0.09019
AFUA_6G10430	1	0.288
AFUA_2G16360	1	1
AFUA_3G10240	1	1
AFUA_1G05910	1	1
AFUA_1G14420	1	1
AFUA_5G11390	1	1
AFUA_6G08680	0.9626	0.07718
AFUA_5G04030	1	0.0206
AFUA_5G08000	0.264	1
AFUA_5G10840	1	0.9216
AFUA_6G11220	1	0.8324
AFUA_1G14720	1	1
AFUA_1G14310	0.7189	1
AFUA_7G01640	1	1
AFUA_6G02820	0.5389	0.9247
AFUA_3G01510	1	1
AFUA_5G03120	1	0.1434
AFUA_6G03060	1	1
AFUA_1G01960	1	1
AFUA_5G08840	0.8585	1
AFUA_8G04380	0.64	0.08089
AFUA_1G15250	1	0.716
AFUA_4G02800	1	0.04903
AFUA_5G02000	0.955	0.824
AFUA_3G06980	0.6376	0.4696
AFUA_8G04320	1	1
AFUA_3G09050	1	1
AFUA_2G14570	1	1
AFUA_1G04910	1	0.02052
AFUA_6G14350	1	1
AFUA_1G09830	1	0.2934
AFUA_1G09040	1	1
AFUA_2G15850	0.8326	1
AFUA_2G15470	0.98	1
AFUA_2G08570	0.762	0.9116
AFUA_2G10740	1	1
AFUA_4G00550	1	0.05593
AFUA_6G03980	1	1
AFUA_7G04490	1	0.1485
AFUA_3G14340	1	1
AFUA_2G03390	1	0.1112
AFUA_8G00610	1	1
AFUA_3G03590	1	1
AFUA_4G06340	0.2553	0.5546
AFUA_1G09500	1	1
AFUA_2G14390	1	1
AFUA_1G11720	1	1
AFUA_6G07780	1	1
AFUA_3G03610	0.3675	1
AFUA_4G10530	1	1
AFUA_7G05110	1	1
AFUA_1G17660	0.7122	1
AFUA_2G01410	0.7509	1
AFUA_2G01820	1	0.7132
AFUA_8G01510	1	1
AFUA_8G02690	0.7392	0.7133
AFUA_1G16440	0.959	1
AFUA_1G01340	0.906	1
AFUA_2G10320	1	1
AFUA_3G08500	1	1
AFUA_3G11955	0.8465	0.6505
AFUA_5G12510	1	1
AFUA_5G06170	1	1
AFUA_4G14050	1	1
AFUA_5G12410	1	1
AFUA_2G11460	0.8244	1
AFUA_5G12990	1	1
AFUA_2G05000	1	1
AFUA_4G11330	1	0.8879
AFUA_5G13640	1	1
AFUA_2G15020	0.4616	0.4824
AFUA_1G05140	1	1
AFUA_6G04550	1	1
AFUA_2G14420	1	1
AFUA_1G07010	1	0.01143
AFUA_1G13550	1	1
AFUA_4G10650	1	0.8616
AFUA_5G07640	1	0.6999
AFUA_1G15930	1	1
AFUA_4G06120	0.9449	0.9365
AFUA_4G10020	0.1407	0.8593
AFUA_5G05980	1	1
AFUA_2G01030	1	1
AFUA_1G03730	1	0.8755
AFUA_7G05520	1	0.8699
AFUA_5G02540	1	0.07053
AFUA_2G17230	1	1
AFUA_2G03830	0.1407	0.3479
AFUA_3G02060	0.9522	0.7059
AFUA_7G06050	1	1
AFUA_1G03750	1	0.9245
AFUA_5G01770	1	1
AFUA_1G15520	1	1
AFUA_3G06770	1	1
AFUA_3G08080	0.271	0.9245
AFUA_6G00470	1	1
AFUA_4G02780	1	1
AFUA_2G03890	0.9878	1
AFUA_2G04330	0.7418	0.2399
AFUA_7G05920	0.1012	0.5485
AFUA_2G16462	1	1
AFUA_3G07240	1	1
AFUA_3G08440	0.9167	0.04267
AFUA_8G03910	1	1
AFUA_3G09280	1	1
AFUA_4G00230	1	0.3495
AFUA_6G04580	1	1
AFUA_6G12340	0.04676	1
AFUA_1G04870	0.2593	1
AFUA_6G14140	1	1
AFUA_6G07320	0.905	1
AFUA_2G15580	1	1
AFUA_4G07030	0.9083	1
AFUA_2G15520	0.1012	0.7784
AFUA_2G10450	1	1
AFUA_1G08795	1	1
AFUA_1G07195	0.7103	1
AFUA_6G06970	1	1
AFUA_2G03690	1	1
AFUA_8G00390	1	1
AFUA_4G07380	0.7472	0.8699
AFUA_6G02080	1	0.224
AFUA_3G03920	1	1
AFUA_1G09660	0.155	1
AFUA_6G04280	0.7078	0.3728
AFUA_2G14320	1	0.9523
AFUA_4G10630	0.7472	1
AFUA_3G12470	1	1
AFUA_4G06250	0.6678	0.009673
AFUA_5G05500	0.7828	0.3556
AFUA_5G12880	1	0.1228
AFUA_2G01350	0.9395	1
AFUA_3G02190	1	1
AFUA_2G01750	1	1
AFUA_3G08600	1	1
AFUA_8G01530	1	1
AFUA_2G16890	0.5791	0.964
AFUA_3G02330	1	0.052
AFUA_1G16430	1	1
AFUA_1G01300	1	1
AFUA_2G10020	1	1
AFUA_4G03070	1	1
AFUA_3G12180	1	1
AFUA_4G13760	1	1
AFUA_2G01950	1	1
AFUA_5G12242	1	1
AFUA_2G12370	1	1
AFUA_2G01760	1	1
AFUA_1G04570	1	1
AFUA_2G16760	1	1
AFUA_2G05030	1	1
AFUA_4G11240	1	0.03309
AFUA_3G14000	0.9298	0.8572
AFUA_3G00690	1	0.9356
AFUA_6G12020	1	1
AFUA_2G14490	0.8632	1
AFUA_1G13530	1	0.6973
AFUA_1G07250	1	1
AFUA_4G00610	0.6783	1
AFUA_3G12690	0.742	1
AFUA_4G07100	1	0.8847
AFUA_6G06870	1	0.9116
AFUA_4G06290	1	0.335
AFUA_4G10110	1	0.01269
AFUA_1G03530	1	1
AFUA_4G01470	1	1
AFUA_7G05430	1	1
AFUA_5G09190	1	1
AFUA_2G17410	1	1
AFUA_2G03980	1	1
AFUA_2G03750	1	1
AFUA_3G01800	0.9279	0.008487
AFUA_7G06090	1	1
AFUA_4G14290	1	1
AFUA_1G15470	0.8423	1
AFUA_4G12250	0.9472	1
AFUA_2G11790	1	1
AFUA_4G04440	1	1
AFUA_5G03570	1	1
AFUA_5G03370	1	0.7779
AFUA_4G03670	1	0.009221
AFUA_7G02270	0.9996	0.9116
AFUA_3G06690	1	1
AFUA_3G09610	1	1
AFUA_5G11900	1	1
AFUA_2G13030	1	1
AFUA_6G12930	1	1
AFUA_6G11280	1	1
AFUA_1G10020	1	0.4909
AFUA_1G06430	0.1483	1
AFUA_1G13210	0.1012	1
AFUA_6G03590	1	1
AFUA_2G08060	1	1
AFUA_6G08450	1	1
AFUA_1G14620	0.6483	0.9393
AFUA_6G12840	1	0.7285
AFUA_6G11100	0.9693	1
AFUA_3G10370	0.1296	0.2268
AFUA_4G09770	1	1
AFUA_3G13120	1	1
AFUA_5G09750	0.7769	0.0158
AFUA_6G13850	1	0.04227
AFUA_6G02650	1	1
AFUA_4G08750	1	1
AFUA_8G00900	0.6686	0.405
AFUA_5G09740	1	1
AFUA_5G08680	1	1
AFUA_1G11140	1	0.01275
AFUA_1G02320	1	1
AFUA_7G01810	1	0.9687
AFUA_5G00670	1	0.04075
AFUA_5G11340	1	1
AFUA_7G05000	1	0.01532
AFUA_8G02710	1	1
AFUA_4G02650	0.7343	1
AFUA_2G09710	0.6002	0.9744
AFUA_4G04590	1	1
AFUA_2G06190	0.07818	0.423
AFUA_8G06800	0.6574	1
AFUA_6G06400	1	1
AFUA_5G11570	1	1
AFUA_3G04240	1	1
AFUA_4G04350	1	1
AFUA_5G06420	1	1
AFUA_4G11710	0.9448	0.8593
AFUA_3G11800	0.8427	1
AFUA_1G02510	1	0.03027
AFUA_4G09030	1	1
AFUA_6G05310	0.7204	1
AFUA_1G06420	1	0.9216
AFUA_3G14200	0.2038	1
AFUA_1G05530	1	1
AFUA_6G08890	1	0.6957
AFUA_3G12910	0.1132	0.8605
AFUA_3G10340	1	1
AFUA_1G05780	1	1
AFUA_1G14500	1	1
AFUA_5G11520	1	1
AFUA_6G08520	1	1
AFUA_3G13350	1	1
AFUA_6G13670	1	1
AFUA_5G03900	1	1
AFUA_4G10100	1	1
AFUA_4G08630	1	1
AFUA_4G08310	0.3697	0.9605
AFUA_6G11450	1	1
AFUA_1G14580	1	1
AFUA_1G14240	0.7915	0.9776
AFUA_3G11020	1	0.9243
AFUA_7G01280	1	1
AFUA_6G02600	1	1
AFUA_4G04180	1	0.9354
AFUA_3G01560	0.7531	1
AFUA_1G10830	1	1
AFUA_1G17440	1	1
AFUA_3G01660	0.8717	1
AFUA_4G00970	1	1
AFUA_5G08930	1	1
AFUA_2G00590	0.7001	1
AFUA_8G04350	1	1
AFUA_5G12250	1	1
AFUA_3G06730	1	1
AFUA_4G02930	1	0.9687
AFUA_5G01840	1	1
AFUA_2G13340	1	1
AFUA_2G03720	1	1
AFUA_4G04690	1	1
AFUA_2G16540	1	1
AFUA_4G14230	1	1
AFUA_3G12160	1	0.1905
AFUA_5G05770	0.6901	1
AFUA_6G05150	1	1
AFUA_4G06850	0.7294	1
AFUA_2G10750	1	1
AFUA_2G10530	1	1
AFUA_6G03970	1	1
AFUA_4G00460	0.194	1
AFUA_1G10050	1	0.9437
AFUA_1G07680	1	1
AFUA_1G09060	0.2821	0.9478
AFUA_6G07920	1	1
AFUA_2G09400	1	1
AFUA_1G15740	1	0.9858
AFUA_1G11700	1	1
AFUA_3G03870	0.3768	1
AFUA_7G05300	1	1
AFUA_1G04290	1	1
AFUA_5G13020	1	1
AFUA_8G05460	1	1
AFUA_2G01870	1	1
AFUA_3G08730	1	1
AFUA_8G01380	1	1
AFUA_1G04390	1	1
AFUA_3G14740	0.5007	0.07979
AFUA_2G10110	1	1
AFUA_4G03150	1	1
AFUA_5G12320	0.9763	0.6999
AFUA_3G08260	1	1
AFUA_3G07130	1	1
AFUA_2G12170	1	1
AFUA_3G00640	1	0.02781
AFUA_1G05260	1	0.01101
AFUA_6G12040	1	1
AFUA_8G07030	0.7156	1
AFUA_3G14650	1	1
AFUA_6G01800	0.0963	0.6464
AFUA_2G08470	0.9788	0.346
AFUA_2G15480	1	0.05627
AFUA_2G15060	0.1012	0.868
AFUA_7G04220	0.8952	1
AFUA_4G06570	1	0.1077
AFUA_1G15750	1	1
AFUA_1G11820	1	1
AFUA_4G06090	0.1777	1
AFUA_4G01450	0.7714	0.9915
AFUA_5G09130	0.1206	1
AFUA_7G05580	1	1
AFUA_1G02000	1	1
AFUA_2G03880	1	1
AFUA_7G06030	1	0.7424
AFUA_4G01380	0.1407	1
AFUA_7G05540	0.07818	1
AFUA_2G17170	1	1
AFUA_8G02050	1	1
AFUA_2G02060	1	0.02674
AFUA_3G10970	1	1
AFUA_4G03620	0.7123	0.6114
AFUA_7G02090	1	1
AFUA_3G00250	1	1
AFUA_4G04800	1	1
AFUA_2G12870	1	0.009454
AFUA_5G12170	0.06835	0.7294
AFUA_6G11130	1	1
AFUA_1G05750	1	1
AFUA_1G09820	0.7025	0.02254
AFUA_6G11250	1	0.4701
AFUA_6G03680	1	1
AFUA_5G04000	0.1296	0.6134
AFUA_5G04060	1	0.3556
AFUA_1G14695	0.6734	0.9858
AFUA_6G11030	1	1
AFUA_3G10530	0.9996	0.04318
AFUA_6G04880	1	1
AFUA_4G09960	0.8287	0.9023
AFUA_4G06060	0.9075	1
AFUA_3G13150	1	1
AFUA_2G16030	1	1
AFUA_1G12480	0.05161	1
AFUA_7G00910	0.9744	1
AFUA_7G06610	1	1
AFUA_5G08540	1	1
AFUA_3G01010	0.792	1
AFUA_7G01570	1	0.3108
AFUA_2G02980	0.6625	1
AFUA_1G11530	0.9104	1
AFUA_2G05690	0.7352	1
AFUA_5G08740	0.5006	0.05148
AFUA_1G03050	0.7601	0.9437
AFUA_1G02210	1	1
AFUA_5G00840	0.9635	1
AFUA_2G04820	1	0.8775
AFUA_4G04410	1	1
AFUA_2G11730	1	0.2519
AFUA_4G12070	1	0.1179
AFUA_2G12360	0.7343	0.05866
AFUA_2G06070	0.4262	0.964
AFUA_8G06410	1	1
AFUA_8G04740	1	1
AFUA_4G13320	0.05153	0.029
AFUA_2G09640	1	1
AFUA_4G03430	0.8995	1
AFUA_5G09830	1	1
AFUA_2G07550	1	0.7133
AFUA_1G10440	1	0.01289
AFUA_8G05940	0.6715	0.008425
AFUA_1G05150	1	1
AFUA_2G07960	1	0.2913
AFUA_3G13140	1	1
AFUA_5G10630	0.7813	0.2601
AFUA_5G03970	1	1
AFUA_2G17800	1	1
AFUA_5G10770	0.5127	1
AFUA_2G17720	1	1
AFUA_6G11510	0.07054	1
AFUA_3G10750	1	1
AFUA_1G01850	1	1
AFUA_3G00970	1	1
AFUA_1G17460	1	1
AFUA_7G01610	1	1
AFUA_3G15230	1	1
AFUA_1G10850	1	1
AFUA_5G08780	1	1
AFUA_2G13070	0.7142	1
AFUA_3G11040	0.903	1
AFUA_2G00690	1	0.04012
AFUA_4G01050	0.8137	1
AFUA_5G03210	1	0.6893
AFUA_3G00220	1	1
AFUA_4G03615	0.1206	1
AFUA_4G12920	1	0.9437
AFUA_3G11250	1	1
AFUA_4G12330	1	0.1497
AFUA_5G11930	0.419	1
AFUA_6G10820	0.9159	0.9687
AFUA_1G05950	0.7869	1
AFUA_6G02260	1	1
AFUA_6G03400	1	1
AFUA_6G05000	0.1409	1
AFUA_5G04260	1	0.01514
AFUA_2G15860	1	1
AFUA_6G12780	1	0.04049
AFUA_8G06090	1	1
AFUA_1G05800	0.549	1
AFUA_3G10520	1	1
AFUA_4G08800	1	1
AFUA_6G08220	1	1
AFUA_1G12250	0.9414	0.07892
AFUA_7G00580	0.8869	1
AFUA_7G03820	0.6649	0.03862
AFUA_6G02850	1	1
AFUA_8G00590	1	1
AFUA_4G08990	0.07818	0.00769
AFUA_5G09720	1	1
AFUA_6G06480	1	1
AFUA_2G15890	1	1
AFUA_1G02255	1	0.9536
AFUA_7G01470	0.657	0.7133
AFUA_8G05020	1	0.01854
AFUA_2G02870	0.427	0.8847
AFUA_5G03430	0.6923	0.01328
AFUA_7G01890	1	0.06622
AFUA_7G05070	0.05517	1
AFUA_1G02910	0.7418	1
AFUA_5G00910	0.1497	1
AFUA_5G02850	0.6785	0.6666
AFUA_2G13390	1	1
AFUA_4G04300	0.6644	0.01685
AFUA_2G11520	0.5233	0.5822
AFUA_2G06020	1	1
AFUA_4G11750	0.9431	1
AFUA_6G06350	1	1
AFUA_2G11540	0.8514	0.9523
AFUA_2G06130	1	1
AFUA_8G06920	1	1
AFUA_2G09800	1	1
AFUA_1G16790	1	0.2935
AFUA_5G08640	0.7962	0.05054
AFUA_1G02540	0.3498	0.4818
AFUA_5G10080	1	1
AFUA_2G07470	0.4602	1
AFUA_5G06930	1	1
AFUA_6G03760	0.8607	0.07901
AFUA_1G06490	1	1
AFUA_4G01160	0.3868	0.9929
AFUA_1G10610	1	1
AFUA_8G07230	1	1
AFUA_6G08600	1	0.01157
AFUA_1G05040	0.9996	0.5256
AFUA_6G10390	1	1
AFUA_6G12770	1	1
AFUA_3G10060	0.09192	1
AFUA_1G05850	0.914	1
AFUA_6G08430	1	0.9749
AFUA_3G13260	0.7816	1
AFUA_4G10070	0.9035	0.6739
AFUA_4G07760	1	0.009736
AFUA_5G10920	0.7693	1
AFUA_5G11280	1	1
AFUA_4G07670	1	1
AFUA_6G11410	0.4865	0.8847
AFUA_2G00620	1	1
AFUA_8G04390	0.9084	0.1585
AFUA_3G10860	1	1
AFUA_3G01630	1	1
AFUA_3G06290	1	1
AFUA_1G17400	1	0.03965
AFUA_7G01700	0.7866	1
AFUA_6G11790	0.9544	1
AFUA_4G01000	1	1
AFUA_5G08990	0.7243	0.01331
AFUA_2G13020	0.8884	1
AFUA_5G12590	0.75	1
AFUA_4G14040	1	1
AFUA_3G08100	1	1
AFUA_5G01910	1	0.1074
AFUA_2G13150	1	1
AFUA_8G02560	1	0.618
AFUA_7G05930	0.08441	0.4151
AFUA_2G16720	1	1
AFUA_5G11970	0.6349	1
AFUA_4G14160	1	1
AFUA_3G12150	1	1
AFUA_5G06060	1	1
AFUA_6G04140	0.9579	0.03312
AFUA_6G05080	1	1
AFUA_6G14230	1	1
AFUA_2G10510	0.2038	0.3434
AFUA_6G07350	1	1
AFUA_4G00260	1	1
AFUA_3G12460	1	1
AFUA_1G09870	1	0.04243
AFUA_2G03500	1	1
AFUA_4G07400	1	1
AFUA_4G10430	0.6693	1
AFUA_1G09290	1	1
AFUA_2G14130	1	1
AFUA_5G14340	1	1
AFUA_2G14410	0.6557	1
AFUA_7G04000	1	1
AFUA_6G07930	1	1
AFUA_4G11230	0.9808	1
AFUA_3G12480	0.7816	0.9929
AFUA_2G17300	1	0.032
AFUA_7G05260	0.2422	0.6563
AFUA_1G17640	0.9481	0.309
AFUA_2G01530	1	1
AFUA_5G01250	1	1
AFUA_8G01350	1	1
AFUA_7G06670	1	1
AFUA_3G02270	0.197	1
AFUA_1G01490	1	1
AFUA_3G14770	0.9348	0.9687
AFUA_4G03050	1	1
AFUA_3G08160	0.822	0.9437
AFUA_2G12100	0.4867	0.8542
AFUA_5G12460	1	1
AFUA_2G01640	1	0.5585
AFUA_3G08250	1	1
AFUA_3G07210	1	1
AFUA_5G13150	1	1
AFUA_2G05020	1	0.9243
AFUA_5G13600	1	1
AFUA_3G00720	1	1
AFUA_6G10410	0.2742	0.05542
AFUA_8G06970	1	1
AFUA_6G04770	1	1
AFUA_1G13630	1	1
AFUA_1G06780	1	1
AFUA_2G14240	1	0.02528
AFUA_3G14350	1	1
AFUA_6G04220	1	1
AFUA_1G13390	1	0.00898
AFUA_6G01870	1	1
AFUA_2G15410	1	1
AFUA_1G07150	0.3608	0.03033
AFUA_4G06930	1	1
AFUA_3G03380	1	1
AFUA_6G07190	1	1
AFUA_4G06230	1	1
AFUA_4G10270	1	1
AFUA_6G07550	1	1
AFUA_2G14680	1	1
AFUA_5G05890	1	1
AFUA_2G02050	1	0.8049
AFUA_4G01580	0.9913	0.01009
AFUA_5G09080	1	1
AFUA_7G05610	0.7493	1
AFUA_8G02030	1	1
AFUA_2G04140	0.6723	1
AFUA_2G03730	0.9996	0.03729
AFUA_4G01560	0.6275	0.008679
AFUA_5G01980	1	0.1694
AFUA_2G02120	1	1
AFUA_4G14712	1	1
AFUA_5G05830	1	1
AFUA_6G13450	0.878	0.08942
AFUA_6G06430	1	0.9243
AFUA_5G07130	1	0.1597
AFUA_2G16050	0.1407	1
AFUA_1G12770	1	1
AFUA_4G09970	0.2067	0.2308
AFUA_1G13960	1	1
AFUA_2G05610	1	0.008952
AFUA_3G06490	1	0.01715
AFUA_1G17070	1	1
AFUA_7G01840	0.7509	1
AFUA_1G11320	1	0.0132
AFUA_7G02240	1	1
AFUA_2G12580	1	1
AFUA_3G11330	0.6701	1
AFUA_2G11880	1	1
AFUA_4G13300	0.1206	0.5834
AFUA_5G03480	0.08441	0.5814
AFUA_2G15730	0.9289	0.8049
AFUA_6G09080	1	0.8572
AFUA_6G03530	1	0.9245
AFUA_3G10600	0.6248	0.9243
AFUA_6G10830	1	0.01873
AFUA_6G12900	1	1
AFUA_6G04120	1	1
AFUA_1G06330	1	1
AFUA_6G02560	0.5639	1
AFUA_6G11880	1	1
AFUA_5G04330	1	1
AFUA_2G17650	1	0.8125
AFUA_4G08610	1	1
AFUA_5G07902	1	1
AFUA_4G07810	1	0.8875
AFUA_5G11550	1	1
AFUA_6G11120	1	0.5257
AFUA_1G15010	1	1
AFUA_1G14170	1	0.3204
AFUA_1G06230	0.1012	0.9838
AFUA_4G10140	1	1
AFUA_5G04070	0.7158	1
AFUA_3G13060	1	1
AFUA_6G08590	1	0.03499
AFUA_4G03960	1	1
AFUA_5G03220	0.65	0.5822
AFUA_2G00810	1	1
AFUA_4G12680	1	1
AFUA_1G11110	1	1
AFUA_3G01430	0.6148	1
AFUA_1G02010	1	1
AFUA_3G00490	1	1
AFUA_4G00870	0.1068	1
AFUA_6G03110	1	1
AFUA_4G13270	0.1705	0.9116
AFUA_3G07340	1	1
AFUA_2G03700	0.1003	0.7885
AFUA_1G02560	1	0.8156
AFUA_5G08510	1	1
AFUA_2G05310	0.9393	1
AFUA_4G11910	0.06441	0.2016
AFUA_8G06700	0.9467	1
AFUA_5G06400	1	1
AFUA_2G12220	0.9705	0.7531
AFUA_2G11550	0.642	0.04072
AFUA_6G10750	0.7374	1
AFUA_3G10470	1	1
AFUA_6G05280	1	0.615
AFUA_2G15970	1	0.9437
AFUA_5G09810	1	1
AFUA_1G06650	0.8286	1
AFUA_4G01170	1	0.9749
AFUA_1G13820	1	1
AFUA_1G09510	0.2553	1
AFUA_2G03155	1	1
AFUA_4G06170	1	1
AFUA_4G10680	1	0.2822
AFUA_3G03600	0.64	1
AFUA_6G07900	1	0.3128
AFUA_4G07370	0.9505	1
AFUA_2G09320	1	1
AFUA_7G04320	1	1
AFUA_1G09200	1	1
AFUA_2G02280	1	1
AFUA_3G08770	0.6844	0.8553
AFUA_1G16420	0.9487	1
AFUA_3G02230	0.9996	1
AFUA_8G02740	0.5602	1
AFUA_5G09470	1	1
AFUA_7G05470	0.6426	0.5257
AFUA_2G13120	1	1
AFUA_3G09210	1	0.8049
AFUA_8G04330	1	1
AFUA_3G12020	0.3307	1
AFUA_3G08310	1	1
AFUA_5G06030	1	1
AFUA_1G15350	1	1
AFUA_6G09190	1	1
AFUA_2G10360	0.7418	1
AFUA_4G07020	1	1
AFUA_6G07270	1	1
AFUA_1G04710	0.8696	0.3556
AFUA_1G08800	0.9996	0.4323
AFUA_3G14570	0.1132	1
AFUA_6G12240	0.6267	1
AFUA_3G05970	1	1
AFUA_1G11640	1	0.9605
AFUA_2G10710	0.7015	1
AFUA_4G06920	1	1
AFUA_8G01750	1	1
AFUA_7G04540	1	1
AFUA_1G07490	1	1
AFUA_3G03330	1	1
AFUA_5G07790	1	1
AFUA_8G00630	1	1
AFUA_8G02090	0.6826	1
AFUA_7G05950	1	0.08704
AFUA_2G01080	1	1
AFUA_4G14730	0.6986	1
AFUA_5G02160	1	1
AFUA_2G03770	0.2337	1
AFUA_7G05590	1	1
AFUA_1G03540	0.2284	0.3479
AFUA_5G13190	0.713	0.112
AFUA_3G08870	1	0.9536
AFUA_5G06280	0.9792	0.1934
AFUA_2G01970	1	0.02498
AFUA_2G09630	0.7042	1
AFUA_5G12302	0.5437	1
AFUA_2G11360	0.0963	0.2177
AFUA_8G05330	1	0.5398
AFUA_3G09090	0.635	1
AFUA_3G08240	1	1
AFUA_3G14020	1	1
AFUA_1G09020	0.9301	0.3556
AFUA_6G12090	1	1
AFUA_3G00820	0.4055	1
AFUA_2G08370	0.8196	0.03427
AFUA_6G00680	1	1
AFUA_2G08560	0.3644	0.2545
AFUA_4G10930	0.9996	0.8699
AFUA_6G04760	0.7042	0.8378
AFUA_1G05200	1	1
AFUA_2G14280	1	1
AFUA_2G03230	1	1
AFUA_3G12490	0.6792	0.9563
AFUA_3G03580	1	1
AFUA_6G07800	1	1
AFUA_1G11810	1	1
AFUA_6G06880	1	1
AFUA_8G00360	1	1
AFUA_1G16210	1	1
AFUA_6G06530	1	1
AFUA_7G04160	1	1
AFUA_1G09270	1	1
AFUA_2G02350	1	0.01724
AFUA_3G08560	1	0.1663
AFUA_7G06430	1	1
AFUA_3G02150	1	1
AFUA_5G01550	1	0.715
AFUA_8G02850	1	1
AFUA_1G04070	1	1
AFUA_5G09420	1	1
AFUA_1G01620	1	1
AFUA_3G02400	1	1
AFUA_5G01272	1	1
AFUA_2G17090	1	1
AFUA_8G05290	1	0.1985
AFUA_2G13330	1	1
AFUA_2G04470	1	1
AFUA_4G11630	0.5029	1
AFUA_5G13230	1	1
AFUA_3G08410	1	0.7133
AFUA_3G06910	1	1
AFUA_5G12150	0.9097	0.1346
AFUA_7G05940	1	1
AFUA_2G10270	1	0.01984
AFUA_5G02030	1	1
AFUA_4G06910	0.7194	0.9858
AFUA_2G08140	1	1
AFUA_1G07100	0.7637	1
AFUA_3G14540	0.1132	0.01734
AFUA_4G00630	1	1
AFUA_6G14010	1	1
AFUA_1G04970	1	1
AFUA_6G10280	1	0.01588
AFUA_3G06310	0.1068	0.8049
AFUA_6G04970	1	1
AFUA_4G06710	1	1
AFUA_2G15440	1	1
AFUA_6G07620	1	1
AFUA_2G10820	0.04953	0.7133
AFUA_3G12560	1	1
AFUA_8G01730	0.07818	1
AFUA_6G07050	0.7472	0.8536
AFUA_4G07050	1	0.8646
AFUA_5G01300	1	1
AFUA_8G01990	0.4383	1
AFUA_2G04262	1	1
AFUA_3G01890	1	1
AFUA_1G01630	0.7239	1
AFUA_1G15260	1	1
AFUA_1G01180	1	1
AFUA_1G17310	1	0.9451
AFUA_7G01180	1	1
AFUA_5G09060	1	0.01581
AFUA_7G05420	0.1296	1
AFUA_4G01410	0.9509	0.0765
AFUA_1G03680	0.8194	1
AFUA_5G13270	1	0.3507
AFUA_2G11310	1	1
AFUA_4G11390	1	1
AFUA_2G04770	1	0.9243
AFUA_2G13260	1	1
AFUA_1G04590	0.9996	1
AFUA_2G12420	1	1
AFUA_5G12390	0.8055	1
AFUA_8G05560	1	1
AFUA_3G09360	0.1296	0.8847
AFUA_4G13820	1	1
AFUA_3G11980	0.1132	1
AFUA_1G13590	1	1
AFUA_1G09210	1	1
AFUA_3G13900	0.1729	1
AFUA_1G06820	0.7079	0.01058
AFUA_2G08380	1	1
AFUA_4G11320	1	1
AFUA_8G07340	1	1
AFUA_6G04740	0.9678	1
AFUA_7G03830	1	1
AFUA_4G07460	1	1
AFUA_2G17870	0.1012	0.7231
AFUA_4G08900	1	1
AFUA_4G09860	0.757	1
AFUA_1G12690	1	1
AFUA_6G13800	1	1
AFUA_1G13940	1	0.9449
AFUA_2G00540	0.9357	0.8506
AFUA_3G05450	1	1
AFUA_7G05030	1	1
AFUA_1G12930	1	1
AFUA_7G02170	0.985	1
AFUA_2G05590	0.9996	1
AFUA_1G10630	1	0.0521
AFUA_3G11300	0.08626	0.01216
AFUA_3G07910	1	1
AFUA_4G13060	0.8646	0.01644
AFUA_4G04750	1	1
AFUA_5G12040	0.6557	1
AFUA_4G12980	0.6959	0.8616
AFUA_3G09710	0.689	1
AFUA_5G06780	1	0.04316
AFUA_3G05830	1	1
AFUA_1G10650	1	1
AFUA_3G00270	1	0.9911
AFUA_2G15720	0.6856	0.1039
AFUA_3G10480	0.4594	1
AFUA_1G05360	0.08798	0.7864
AFUA_6G11210	0.3122	0.8743
AFUA_3G10200	1	1
AFUA_6G02220	0.6037	1
AFUA_6G13880	0.7491	0.9135
AFUA_5G07480	0.2337	1
AFUA_5G11170	1	0.1163
AFUA_1G06000	1	1
AFUA_3G13280	0.8607	0.8894
AFUA_6G09000	1	1
AFUA_1G12140	1	1
AFUA_4G12610	0.7732	1
AFUA_1G13000	1	1
AFUA_2G02850	1	1
AFUA_2G12000	1	1
AFUA_4G12700	1	0.02452
AFUA_1G10950	1	1
AFUA_3G00520	1	1
AFUA_4G00900	0.8967	1
AFUA_1G17290	0.7615	1
AFUA_7G01290	0.8588	1
AFUA_2G03220	1	1
AFUA_2G12560	1	1
AFUA_5G11780	1	1
AFUA_4G03220	1	1
AFUA_5G08230	0.9685	1
AFUA_2G05085	1	1
AFUA_2G13690	1	1
AFUA_4G11740	0.926	0.2088
AFUA_3G09760	1	0.01453
AFUA_6G13090	0.8468	1
AFUA_2G14070	1	1
AFUA_1G05510	1	1
AFUA_3G10620	1	1
AFUA_1G13560	0.1068	0.5585
AFUA_4G09170	1	0.9563
AFUA_5G06980	1	1
AFUA_2G16060	1	1
AFUA_5G09930	1	1
AFUA_2G16140	1	0.7424
AFUA_7G00720	1	1
AFUA_6G04500	0.4032	1
AFUA_4G07300	1	1
AFUA_3G03440	0.07543	1
AFUA_1G11570	1	1
AFUA_6G07820	0.0963	1
AFUA_1G15880	1	1
AFUA_8G00780	0.5749	0.03116
AFUA_2G01520	1	1
AFUA_1G16450	1	1
AFUA_1G01450	0.9665	1
AFUA_3G02260	1	1
AFUA_7G06500	1	1
AFUA_8G01300	0.8102	1
AFUA_5G01360	1	1
AFUA_7G05480	1	1
AFUA_8G01190	1	1
AFUA_8G05200	0.9721	1
AFUA_2G13090	0.8703	1
AFUA_5G05860	1	1
AFUA_3G09370	1	1
AFUA_8G04310	1	1
AFUA_3G07160	1	0.9776
AFUA_3G09390	1	1
AFUA_8G03990	1	0.8775
AFUA_5G12020	1	1
AFUA_1G15200	1	1
AFUA_6G09160	1	0.9243
AFUA_6G12300	0.7607	1
AFUA_1G07220	0.955	0.03383
AFUA_7G04550	1	0.02632
AFUA_3G14510	1	0.9776
AFUA_6G03870	1	1
AFUA_3G12320	0.9643	0.8593
AFUA_1G04610	1	1
AFUA_6G12330	1	1
AFUA_6G10010	1	1
AFUA_2G15250	1	1
AFUA_1G11710	1	0.9243
AFUA_4G10400	0.8593	1
AFUA_3G12800	0.6649	0.05733
AFUA_4G08560	0.4511	0.0105
AFUA_8G01630	0.8607	1
AFUA_2G15010	1	1
AFUA_5G13860	1	0.1631
AFUA_8G01810	1	1
AFUA_7G04610	1	1
AFUA_1G07170	0.7211	1
AFUA_5G10790	1	1
AFUA_4G08340	1	1
AFUA_3G03450	1	0.02476
AFUA_5G01450	0.2758	1
AFUA_3G01910	0.9996	1
AFUA_7G05890	1	1
AFUA_3G03080	0.4758	1
AFUA_1G15690	1	0.007897
AFUA_5G05940	0.3577	0.8879
AFUA_2G00740	1	1
AFUA_5G02300	1	0.01126
AFUA_5G01680	1	1
AFUA_3G01670	1	0.8271
AFUA_7G05380	1	1
AFUA_4G01392	1	1
AFUA_5G13280	0.6644	1
AFUA_8G04300	1	1
AFUA_4G11550	0.1747	0.0698
AFUA_5G06050	0.08441	0.5546
AFUA_2G13140	0.9996	0.6838
AFUA_4G03000	1	1
AFUA_1G04410	1	1
AFUA_5G12480	1	1
AFUA_4G11990	1	1
AFUA_3G12040	1	0.3556
AFUA_6G04260	1	0.7644
AFUA_3G14100	1	1
AFUA_1G09150	1	1
AFUA_1G06720	0.9996	1
AFUA_5G13780	1	1
AFUA_4G11100	0.1206	0.9403
AFUA_8G06980	1	1
AFUA_6G12180	1	1
AFUA_7G03840	1	1
AFUA_5G10290	1	0.8409
AFUA_2G17520	1	1
AFUA_4G05840	1	1
AFUA_6G09590	1	0.01148
AFUA_1G12550	1	1
AFUA_4G09480	0.473	0.04359
AFUA_1G14030	1	1
AFUA_6G13230	0.1068	0.6014
AFUA_1G03010	1	0.9243
AFUA_7G04940	0.8956	0.01318
AFUA_3G05400	0.75	1
AFUA_7G04990	1	0.7779
AFUA_1G02310	0.3796	1
AFUA_2G02660	1	1
AFUA_5G12010	1	1
AFUA_3G11280	1	1
AFUA_4G13250	0.07818	0.8494
AFUA_3G04010	1	1
AFUA_8G04620	1	1
AFUA_5G06690	0.7264	0.9437
AFUA_3G00330	0.6457	0.01988
AFUA_5G03910	0.7418	0.9245
AFUA_8G05860	1	1
AFUA_6G11190	0.9115	0.4818
AFUA_5G00560	1	1
AFUA_1G09880	1	1
AFUA_1G13250	1	0.4407
AFUA_6G04090	1	1
AFUA_6G02470	1	1
AFUA_1G06260	1	1
AFUA_1G14790	1	0.9116
AFUA_4G08960	1	1
AFUA_2G17475	1	1
AFUA_4G08260	1	1
AFUA_5G10620	1	1
AFUA_1G14610	1	0.8721
AFUA_1G14750	1	1
AFUA_1G06071	1	1
AFUA_3G10350	1	0.00785
AFUA_5G04230	0.1296	1
AFUA_4G10200	1	1
AFUA_6G13740	1	1
AFUA_6G08820	1	1
AFUA_3G05590	1	1
AFUA_1G17020	0.98	0.7047
AFUA_2G00720	0.1398	1
AFUA_2G02560	1	1
AFUA_3G01540	1	1
AFUA_1G01740	1	1
AFUA_1G03660	1	1
AFUA_4G03595	1	1
AFUA_4G13240	0.9854	1
AFUA_8G04490	1	1
AFUA_3G07420	1	0.3582
AFUA_3G11770	1	1
AFUA_2G03090	1	1
AFUA_3G00470	0.8389	1
AFUA_5G11860	1	1
AFUA_7G01650	1	0.02214
AFUA_5G08420	1	1
AFUA_2G05090	1	1
AFUA_4G11850	1	1
AFUA_5G06460	1	1
AFUA_3G11850	0.08116	1
AFUA_5G11730	1	1
AFUA_2G11440	0.9996	0.1107
AFUA_4G04020	0.8635	0.7717
AFUA_3G14040	1	0.9437
AFUA_6G13290	1	1
AFUA_2G13880	1	0.01704
AFUA_5G06940	0.7297	0.9308
AFUA_5G10040	1	1
AFUA_2G07820	1	1
AFUA_1G10750	1	1
AFUA_5G12740	1	1
AFUA_1G13430	0.8477	0.9469
AFUA_7G00870	1	1
AFUA_7G03760	1	1
AFUA_5G10340	0.9622	1
AFUA_4G07500	1	0.04093
AFUA_2G17660	1	0.008472
AFUA_4G05930	1	1
AFUA_1G12750	0.6855	1
AFUA_6G08230	1	0.1205
AFUA_3G13480	0.9046	0.5829
AFUA_6G09760	0.8838	1
AFUA_6G13050	0.8712	1
AFUA_2G05680	0.691	0.3325
AFUA_3G06495	0.4892	0.8631
AFUA_3G05480	1	1
AFUA_7G05060	0.1206	1
AFUA_5G08700	1	0.07427
AFUA_7G01350	0.3851	1
AFUA_3G05530	1	1
AFUA_1G12960	0.9334	1
AFUA_1G02360	1	1
AFUA_2G02970	1	1
AFUA_7G02110	1	0.5814
AFUA_5G12140	1	0.02143
AFUA_2G12730	0.9865	1
AFUA_3G07890	1	1
AFUA_3G11490	1	0.9864
AFUA_4G13160	1	1
AFUA_8G04590	0.8775	1
AFUA_3G08110	1	1
AFUA_8G04460	1	1
AFUA_3G09800	1	1
AFUA_3G05840	0.6389	0.009745
AFUA_2G05400	0.8926	0.05399
AFUA_5G03520	1	0.02996
AFUA_3G00380	1	1
AFUA_2G15600	1	0.6633
AFUA_6G08790	0.1132	1
AFUA_6G05320	0.7701	0.03443
AFUA_3G10700	1	1
AFUA_1G05560	1	1
AFUA_8G05950	1	1
AFUA_1G14920	1	1
AFUA_5G00550	1	1
AFUA_1G09900	0.8215	1
AFUA_6G04010	1	1
AFUA_1G10200	0.8431	0.9243
AFUA_2G15780	1	1
AFUA_4G07610	1	1
AFUA_3G12900	1	1
AFUA_4G08870	1	1
AFUA_5G07730	0.7247	1
AFUA_5G11300	1	0.05211
AFUA_6G08530	1	1
AFUA_1G14945	0.7248	1
AFUA_1G14950	0.9333	1
AFUA_5G04220	1	0.5546
AFUA_4G10120	1	1
AFUA_6G08620	1	0.01271
AFUA_4G12190	1	0.009608
AFUA_2G00900	1	1
AFUA_3G01500	1	1
AFUA_1G10790	1	1
AFUA_5G08890	0.9657	1
AFUA_1G03700	1	1
AFUA_5G03310	0.7874	1
AFUA_6G03190	0.7251	1
AFUA_4G03830	1	1
AFUA_3G07350	0.8285	1
AFUA_5G05470	1	1
AFUA_2G05010	1	1
AFUA_3G05940	1	1
AFUA_4G03460	1	1
AFUA_7G01960	1	1
AFUA_5G08240	1	0.2662
AFUA_2G13400	1	1
AFUA_4G13500	1	1
AFUA_4G04230	1	1
AFUA_1G05670	0.6986	0.8631
AFUA_2G14000	0.1132	1
AFUA_5G07030	1	1
AFUA_2G15880	1	1
AFUA_5G09730	1	1
AFUA_4G09330	0.08089	0.7292
AFUA_5G09890	1	1
AFUA_4G01140	0.8679	1
AFUA_6G03370	0.0963	0.5073
AFUA_2G14260	1	1
AFUA_3G03310	0.9604	1
AFUA_6G07810	1	1
AFUA_4G07430	1	1
AFUA_2G09010	1	1
AFUA_6G06650	1	1
AFUA_7G03970	1	0.6051
AFUA_1G09640	0.9572	1
AFUA_2G02110	0.4327	0.1048
AFUA_2G01330	1	1
AFUA_3G02320	0.1068	0.6505
AFUA_7G06770	0.5953	1
AFUA_5G01540	1	1
AFUA_7G05510	0.8854	0.009038
AFUA_5G09620	1	0.9437
AFUA_1G16550	0.6346	1
AFUA_2G16960	1	1
AFUA_5G12800	1	1
AFUA_2G13380	0.8906	0.6412
AFUA_2G04000	1	0.2304
AFUA_5G05960	1	1
AFUA_8G04240	1	1
AFUA_4G11640	1	1
AFUA_2G11180	0.9653	1
AFUA_5G13310	0.9017	0.3556
AFUA_3G08290	0.8607	1
AFUA_3G11990	1	1
AFUA_3G09160	0.1296	1
AFUA_2G16710	0.8863	0.009497
AFUA_5G11910	0.8651	1
AFUA_2G10140	1	0.9023
AFUA_4G02680	1	1
AFUA_5G02250	1	1
AFUA_2G08120	0.6612	1
AFUA_6G12480	1	1
AFUA_1G07400	0.8215	0.4051
AFUA_7G04400	1	1
AFUA_3G14610	1	1
AFUA_6G04100	0.08116	0.6134
AFUA_8G07090	1	1
AFUA_3G12360	1	1
AFUA_1G04350	1	1
AFUA_6G10380	1	1
AFUA_6G04840	1	1
AFUA_3G06340	0.8423	1
AFUA_4G06730	1	1
AFUA_2G15160	0.8386	1
AFUA_6G07240	1	1
AFUA_1G11920	1	1
AFUA_6G07540	0.3094	1
AFUA_3G12820	0.9692	1
AFUA_4G06670	1	1
AFUA_8G01720	1	1
AFUA_5G14070	1	1
AFUA_8G01700	1	1
AFUA_1G07690	1	1
AFUA_5G14080	1	1
AFUA_8G01370	1	1
AFUA_3G01980	1	1
AFUA_7G05970	0.3093	1
AFUA_1G15620	1	1
AFUA_5G05930	0.1407	1
AFUA_2G01180	1	1
AFUA_1G17570	1	0.8544
AFUA_8G03950	1	1
AFUA_5G06300	1	0.5814
AFUA_4G03530	1	0.188
AFUA_1G04450	1	0.4382
AFUA_4G12060	0.8814	0.7133
AFUA_4G13460	1	1
AFUA_3G06870	0.6555	1
AFUA_3G08280	1	1
AFUA_1G13620	1	1
AFUA_3G13770	0.7752	1
AFUA_1G09620	1	1
AFUA_1G08910	0.788	1
AFUA_1G06980	1	1
AFUA_5G14030	1	1
AFUA_2G15140	1	1
AFUA_6G04620	1	1
AFUA_8G07190	0.9604	0.6352
AFUA_6G12050	0.9135	1
AFUA_2G01610	1	1
AFUA_5G12790	1	1
AFUA_7G05530	1	1
AFUA_5G09440	1	1
AFUA_2G16940	1	1
AFUA_6G03430	1	1
AFUA_7G06590	1	1
AFUA_8G01520	1	1
AFUA_5G01420	1	1
AFUA_2G16900	1	1
AFUA_8G00680	1	1
AFUA_4G07200	1	0.7633
AFUA_6G09640	0.7295	1
AFUA_1G11590	1	1
AFUA_6G06810	1	1
AFUA_1G15870	1	0.05931
AFUA_4G10480	1	0.8288
AFUA_4G05870	1	1
AFUA_1G11930	0.1281	1
AFUA_5G14390	0.9388	1
AFUA_6G04570	0.7275	1
AFUA_4G06600	1	0.5476
AFUA_2G15130	0.04764	1
AFUA_6G12490	1	1
AFUA_6G10330	1	0.6579
AFUA_7G04450	1	0.3335
AFUA_1G10030	1	1
AFUA_6G03900	1	0.07749
AFUA_2G10610	0.8373	0.02865
AFUA_2G15790	1	1
AFUA_2G08480	0.6524	1
AFUA_3G08300	1	0.6333
AFUA_6G00690	1	1
AFUA_5G12500	1	0.04918
AFUA_3G08050	1	1
AFUA_3G09030	1	0.8542
AFUA_1G15170	1	1
AFUA_2G04320	1	1
AFUA_2G13160	0.6298	0.02979
AFUA_1G17230	1	0.9319
AFUA_1G03810	1	1
AFUA_5G05990	1	1
AFUA_2G01260	1	1
AFUA_4G14610	0.4842	0.9698
AFUA_8G01940	1	1
AFUA_5G01620	0.5847	0.03462
AFUA_3G00840	1	1
AFUA_1G01320	1	1
AFUA_7G06130	0.7263	1
AFUA_6G07490	0.05517	1
AFUA_5G08030	0.1012	0.4377
AFUA_3G03230	0.9141	1
AFUA_8G01830	1	1
AFUA_7G04530	0.7861	0.3802
AFUA_6G07480	1	0.9838
AFUA_3G12730	0.6672	1
AFUA_8G07330	1	0.05013
AFUA_3G13840	1	1
AFUA_1G02730	1	1
AFUA_4G10910	0.1457	0.9524
AFUA_3G14210	1	1
AFUA_1G09560	1	1
AFUA_5G12440	0.4332	0.9068
AFUA_3G04260	0.8383	1
AFUA_2G04440	1	1
AFUA_2G09520	0.421	1
AFUA_2G13130	0.642	0.3358
AFUA_2G16700	0.7547	0.9116
AFUA_1G04560	1	0.653
AFUA_5G12270	1	1
AFUA_5G13380	0.7844	0.4501
AFUA_2G01550	1	1
AFUA_8G05160	1	1
AFUA_4G11602	1	1
AFUA_4G13910	0.8011	0.5036
AFUA_7G02570	0.7084	0.05291
AFUA_1G03280	1	1
AFUA_5G03650	1	1
AFUA_1G02200	1	1
AFUA_7G01830	0.9996	1
AFUA_5G02785	1	0.6806
AFUA_3G05330	1	0.2035
AFUA_1G11340	1	1
AFUA_1G12990	1	1
AFUA_5G11190	0.8757	1
AFUA_6G02930	0.6901	1
AFUA_6G13260	0.6777	0.008017
AFUA_6G08340	0.8075	1
AFUA_5G10220	0.8908	1
AFUA_6G09850	1	1
AFUA_4G09890	0.1777	0.0243
AFUA_6G13550	1	1
AFUA_5G10540	1	0.5644
AFUA_2G17630	1	0.0186
AFUA_5G07150	1	1
AFUA_6G02810	0.8185	0.0522
AFUA_7G00480	0.7495	0.1961
AFUA_6G08900	0.9364	0.9116
AFUA_1G13190	0.7861	1
AFUA_1G10160	0.6679	1
AFUA_1G06290	1	0.03064
AFUA_3G10500	1	1
AFUA_1G14980	1	1
AFUA_1G05550	1	1
AFUA_2G15760	1	1
AFUA_2G05270	1	1
AFUA_3G05820	0.5441	1
AFUA_3G10880	1	1
AFUA_5G11920	1	1
AFUA_4G13130	1	0.3157
AFUA_3G08010	1	1
AFUA_3G02980	1	1
AFUA_3G09600	1	0.9116
AFUA_5G03470	0.4722	0.3134
AFUA_4G03750	0.778	0.3848
AFUA_7G02120	1	1
AFUA_1G10420	0.8716	1
AFUA_1G01720	1	1
AFUA_3G01640	1	1
AFUA_3G11450	1	0.01146
AFUA_2G00500	1	1
AFUA_2G11900	1	1
AFUA_1G03500	1	1
AFUA_2G09300	1	1
AFUA_1G17140	0.845	1
AFUA_6G02830	1	1
AFUA_6G13660	0.4157	0.5644
AFUA_5G11430	1	1
AFUA_1G12290	1	1
AFUA_1G14270	0.1012	0.02457
AFUA_6G11330	0.4217	0.1485
AFUA_1G15090	1	0.2514
AFUA_1G14440	1	1
AFUA_5G11370	1	0.6333
AFUA_7G00740	0.948	1
AFUA_3G13830	0.3429	1
AFUA_1G05620	1	1
AFUA_6G10730	1	1
AFUA_6G08500	1	1
AFUA_4G09420	1	0.8409
AFUA_2G07480	1	0.4089
AFUA_5G06910	1	1
AFUA_3G10490	1	1
AFUA_5G06620	1	1
AFUA_8G06540	0.6783	1
AFUA_1G16230	1	1
AFUA_2G11590	1	0.7054
AFUA_2G13680	0.6634	1
AFUA_2G09720	1	1
AFUA_1G02780	0.1407	0.9838
AFUA_1G16590	1	1
AFUA_4G03330	0.07818	0.2941
AFUA_3G07310	0.1183	1
AFUA_3G11790	0.9996	1
AFUA_5G11820	1	0.9437
AFUA_5G11150	0.8995	1
AFUA_1G03300	1	1
AFUA_5G03490	0.4275	0.9243
AFUA_7G01550	1	1
AFUA_3G01320	1	0.1397
AFUA_1G12980	1	1
AFUA_7G01520	1	0.008472
AFUA_5G08200	0.6459	0.1249
AFUA_1G12850	1	1
AFUA_3G06510	1	1
AFUA_2G05450	1	1
AFUA_6G02790	1	0.7717
AFUA_1G12810	1	0.02049
AFUA_6G08250	1	1
AFUA_8G00620	1	1
AFUA_4G09750	1	0.01651
AFUA_3G13270	0.1407	1
AFUA_6G13590	1	0.9243
AFUA_5G11450	0.7008	1
AFUA_5G10470	0.155	0.2251
AFUA_4G08770	0.6619	1
AFUA_6G02710	1	1
AFUA_6G12620	1	0.6838
AFUA_6G14180	1	1
AFUA_6G11870	1	1
AFUA_1G10360	0.8194	0.9243
AFUA_6G02340	1	1
AFUA_1G06220	0.85	0.9243
AFUA_6G05260	1	1
AFUA_6G12980	0.06631	1
AFUA_6G11160	0.8876	0.01279
AFUA_1G05580	1	1
AFUA_2G15570	0.155	0.2994
AFUA_6G08550	1	1
AFUA_3G05690	1	0.3152
AFUA_3G00290	1	0.2945
AFUA_3G03940	1	0.03174
AFUA_4G12470	1	1
AFUA_8G04410	1	1
AFUA_3G02900	1	1
AFUA_3G09910	0.534	0.9437
AFUA_5G03810	1	0.01132
AFUA_3G00480	1	1
AFUA_1G01760	0.1407	1
AFUA_1G11370	0.8694	1
AFUA_6G03080	1	1
AFUA_3G11390	1	0.08485
AFUA_2G12030	1	1
AFUA_1G02430	1	1
AFUA_3G06080	1	0.008848
AFUA_5G03040	1	1
AFUA_6G02740	1	0.1178
AFUA_1G06280	1	1
AFUA_1G14280	1	0.1215
AFUA_1G14560	0.9772	0.9437
AFUA_1G14430	1	0.08553
AFUA_5G11510	1	1
AFUA_1G06400	1	1
AFUA_6G08510	1	1
AFUA_6G03230	1	1
AFUA_4G09280	0.5758	1
AFUA_1G12700	0.6752	1
AFUA_5G07080	1	1
AFUA_1G05640	0.9491	1
AFUA_6G13320	1	1
AFUA_6G08810	0.8561	0.9243
AFUA_3G10740	1	1
AFUA_2G03460	1	1
AFUA_3G09730	1	1
AFUA_1G16340	1	1
AFUA_2G13660	1	0.8572
AFUA_1G02770	1	1
AFUA_1G16680	0.7421	0.4666
AFUA_3G11650	1	1
AFUA_2G03070	1	1
AFUA_4G13230	1	1
AFUA_8G05660	1	1
AFUA_5G12630	0.9645	1
AFUA_5G02700	0.8585	0.6708
AFUA_2G17040	1	1
AFUA_3G14940	1	1
AFUA_7G06760	1	1
AFUA_5G01510	0.2653	1
AFUA_2G16930	1	0.9243
AFUA_3G08950	1	0.5829
AFUA_7G04110	0.8739	1
AFUA_1G09400	0.7867	1
AFUA_2G03200	1	1
AFUA_4G06350	1	0.009079
AFUA_1G11610	1	0.9023
AFUA_6G06780	1	0.9023
AFUA_3G03890	1	1
AFUA_3G12240	1	1
AFUA_7G00320	0.8714	1
AFUA_4G06550	1	1
AFUA_6G07520	1	0.5546
AFUA_2G15190	0.8886	1
AFUA_6G10030	1	1
AFUA_6G02270	0.8823	0.9245
AFUA_6G05130	1	1
AFUA_7G04370	1	0.6014
AFUA_3G14410	1	1
AFUA_4G00640	0.6493	1
AFUA_6G03840	1	0.7287
AFUA_2G10910	1	0.2022
AFUA_2G15620	0.8701	1
AFUA_2G08110	1	1
AFUA_6G07140	1	1
AFUA_8G00250	1	0.9864
AFUA_2G09910	1	0.8175
AFUA_4G14490	0.177	0.6464
AFUA_3G07070	0.8525	1
AFUA_3G08390	1	0.5162
AFUA_5G05820	0.1296	1
AFUA_2G11170	1	1
AFUA_5G13480	0.8505	1
AFUA_1G15150	1	1
AFUA_2G13190	0.9579	1
AFUA_5G02010	1	1
AFUA_5G02310	1	1
AFUA_1G03640	0.8736	0.9687
AFUA_2G00930	1	1
AFUA_2G02180	1	1
AFUA_7G01090	0.7719	1
AFUA_5G01940	0.9301	1
AFUA_3G00900	1	1
AFUA_1G01310	1	0.01065
AFUA_5G09220	1	1
AFUA_5G10650	1	1
AFUA_6G07710	1	0.1615
AFUA_4G06950	0.7701	1
AFUA_5G07670	0.7331	0.2016
AFUA_4G08380	0.1206	1
AFUA_8G01770	0.6635	0.4084
AFUA_7G04460	1	1
AFUA_5G14210	1	1
AFUA_1G11860	1	0.8049
AFUA_6G13930	1	1
AFUA_6G04310	0.9996	1
AFUA_1G06880	1	1
AFUA_6G12250	0.9238	1
AFUA_2G15390	1	0.1228
AFUA_6G00370	1	0.01664
AFUA_1G13760	0.5644	0.0511
AFUA_2G14160	1	1
AFUA_2G13630	0.6457	0.8347
AFUA_4G02960	1	1
AFUA_2G13360	1	1
AFUA_2G04800	0.6934	0.9537
AFUA_5G06340	0.6876	0.8588
AFUA_3G08780	1	1
AFUA_3G11690	0.1747	1
AFUA_4G13830	1	0.9076
AFUA_2G03270	1	1
AFUA_1G11150	1	1
AFUA_1G12890	0.2108	1
AFUA_1G16880	1	1
AFUA_5G02840	0.3548	1
AFUA_3G05440	1	0.7531
AFUA_5G08590	1	1
AFUA_1G02400	1	1
AFUA_2G05420	0.9413	1
AFUA_7G02610	1	1
AFUA_1G13920	1	0.9076
AFUA_6G13120	1	1
AFUA_6G08380	1	1
AFUA_3G13250	0.1068	0.9923
AFUA_5G10600	1	0.3556
AFUA_2G15930	0.883	1
AFUA_2G17850	1	1
AFUA_4G08780	1	1
AFUA_4G07550	1	0.9687
AFUA_7G03910	0.7221	1
AFUA_6G10710	1	1
AFUA_6G11850	1	1
AFUA_1G06060	1	1
AFUA_6G05210	0.2553	1
AFUA_6G11180	1	0.4323
AFUA_8G06040	0.9141	0.9524
AFUA_2G15540	0.969	1
AFUA_5G04190	0.4032	0.04827
AFUA_4G03880	1	1
AFUA_4G12430	0.9721	0.865
AFUA_3G09770	1	1
AFUA_5G12190	1	0.01356
AFUA_8G04570	1	1
AFUA_3G11430	0.2553	0.7763
AFUA_4G12180	1	1
AFUA_3G10760	1	1
AFUA_1G10410	0.155	1
AFUA_1G02120	0.7549	0.193
AFUA_3G00500	1	1
AFUA_3G05980	0.782	0.7763
AFUA_1G11490	1	1
AFUA_3G11190	1	0.1785
AFUA_3G10780	1	1
AFUA_2G00200	0.9442	1
AFUA_4G12690	1	0.008144
AFUA_3G09940	1	1
AFUA_1G17190	1	1
AFUA_5G03200	1	1
AFUA_7G01390	1	1
AFUA_6G13410	1	1
AFUA_4G10230	1	1
AFUA_5G04300	1	1
AFUA_4G07650	1	0.9687
AFUA_2G17460	0.05392	0.006101
AFUA_3G10390	0.6737	1
AFUA_1G14860	0.9257	0.7763
AFUA_2G17440	1	1
AFUA_5G10370	1	0.6464
AFUA_5G11130	0.0963	0.7269
AFUA_1G10380	1	0.9243
AFUA_1G13730	0.6951	0.9116
AFUA_4G09410	1	1
AFUA_5G07050	1	1
AFUA_2G07510	1	1
AFUA_2G16100	1	1
AFUA_2G13820	0.9348	1
AFUA_6G10670	1	1
AFUA_3G10710	1	0.8572
AFUA_5G06700	0.5164	0.4038
AFUA_8G06710	1	1
AFUA_1G16290	1	0.7717
AFUA_4G04250	1	1
AFUA_7G02000	1	1
AFUA_1G16740	0.1296	0.06241
AFUA_3G02920	1	1
AFUA_3G11860	1	1
AFUA_3G07410	1	1
AFUA_2G12550	0.5017	0.8938
AFUA_5G12660	0.7463	1
AFUA_5G09450	1	0.6992
AFUA_8G02870	1	1
AFUA_3G14950	1	1
AFUA_5G01260	0.8995	1
AFUA_8G05430	1	1
AFUA_3G08960	1	1
AFUA_4G10500	0.8113	1
AFUA_3G03810	1	1
AFUA_2G09080	0.7959	0.653
AFUA_1G12050	1	0.6505
AFUA_7G00270	0.7637	1
AFUA_6G04610	1	0.9023
AFUA_3G14420	1	1
AFUA_1G07510	1	1
AFUA_6G03940	1	1
AFUA_7G04720	1	0.03477
AFUA_1G10090	1	0.5789
AFUA_3G14560	1	1
AFUA_1G09030	1	0.4357
AFUA_6G07310	0.06262	0.8378
AFUA_6G09260	0.9078	1
AFUA_4G02820	1	1
AFUA_5G12090	1	1
AFUA_4G14300	1	0.8394
AFUA_6G00640	1	1
AFUA_5G05730	1	1
AFUA_5G12420	1	1
AFUA_7G05790	0.05789	1
AFUA_5G05580	1	1
AFUA_4G14630	1	1
AFUA_5G06040	0.845	0.3056
AFUA_2G17200	0.7266	1
AFUA_5G01750	1	1
AFUA_7G06110	1	1
AFUA_6G07210	1	0.0181
AFUA_5G07710	1	0.2161
AFUA_4G08510	1	0.6443
AFUA_8G01790	0.6656	0.009562
AFUA_2G14980	1	0.9243
AFUA_6G07560	1	1
AFUA_4G06750	1	1
AFUA_3G12650	1	1
AFUA_8G07270	0.3774	1
AFUA_2G14180	1	0.01455
AFUA_5G13970	0.486	0.02967
AFUA_6G00630	1	1
AFUA_6G04250	1	0.01611
AFUA_1G13520	0.6465	1
AFUA_1G08980	1	1
AFUA_1G09130	1	1
AFUA_2G12410	1	1
AFUA_5G12640	1	1
AFUA_3G12080	0.08798	0.005941
AFUA_4G13330	1	0.1342
AFUA_2G13370	1	0.1006
AFUA_2G04860	1	1
AFUA_2G12230	1	1
AFUA_2G11270	1	1
AFUA_3G08550	1	1
AFUA_5G06160	0.9377	0.9243
AFUA_2G01620	0.64	0.02055
AFUA_4G13310	0.171	1
AFUA_5G09660	0.3647	0.3556
AFUA_8G02720	0.6644	1
AFUA_5G02580	1	1
AFUA_5G09480	0.04291	0.9249
AFUA_1G04210	1	0.04569
AFUA_5G01370	1	1
AFUA_8G01390	1	0.03207
AFUA_5G02620	1	1
AFUA_2G02240	0.974	0.8593
AFUA_8G00410	1	1
AFUA_4G07410	1	1
AFUA_4G10810	1	1
AFUA_3G12710	0.7206	0.02769
AFUA_2G08940	0.9517	0.01181
AFUA_4G06000	1	0.01
AFUA_3G12510	1	1
AFUA_5G14670	0.5185	1
AFUA_7G04310	0.7104	1
AFUA_4G06840	1	1
AFUA_2G10720	1	1
AFUA_6G14160	0.06835	0.6014
AFUA_6G03850	1	0.01559
AFUA_6G04860	1	1
AFUA_7G04580	1	1
AFUA_1G10040	0.9008	1
AFUA_3G14660	1	0.02778
AFUA_1G07020	1	1
AFUA_1G09050	1	1
AFUA_4G00680	1	1
AFUA_2G10900	1	0.9437
AFUA_2G04360	1	1
AFUA_3G07080	0.8555	1
AFUA_6G00740	1	1
AFUA_1G15160	1	1
AFUA_4G11410	0.5925	0.3204
AFUA_8G04170	1	1
AFUA_3G09040	1	0.08254
AFUA_5G05880	1	0.3913
AFUA_2G11060	1	1
AFUA_5G12490	0.9626	1
AFUA_2G04460	1	1
AFUA_2G04010	1	1
AFUA_6G09120	0.4556	1
AFUA_1G03840	0.6426	0.188
AFUA_7G05360	1	0.5546
AFUA_1G15370	1	1
AFUA_2G17240	1	1
AFUA_8G02060	1	1
AFUA_5G01740	0.6856	1
AFUA_3G00920	1	1
AFUA_7G06040	1	1
AFUA_7G05900	1	0.01634
AFUA_5G10810	1	1
AFUA_1G11880	0.6037	1
AFUA_4G06560	1	1
AFUA_2G10550	1	1
AFUA_3G03170	1	0.0393
AFUA_2G15050	1	1
AFUA_5G14520	0.7598	1
AFUA_6G07720	1	1
AFUA_4G06590	1	0.5162
AFUA_4G10450	1	1
AFUA_2G10590	0.8022	1
AFUA_2G14310	1	1
AFUA_1G09240	1	1
AFUA_7G00370	0.8477	0.8536
AFUA_6G10100	1	1
AFUA_6G02010	1	0.3147
AFUA_2G15220	1	0.1876
AFUA_6G04350	1	1
AFUA_3G13880	1	1
AFUA_2G12250	1	0.2994
AFUA_3G12120	1	1
AFUA_4G13670	1	0.01889
AFUA_2G09550	1	1
AFUA_2G16820	1	1
AFUA_2G04760	1	0.9605
AFUA_3G04250	0.4867	0.009736
AFUA_3G08640	0.271	0.5546
AFUA_5G06080	1	1
AFUA_2G01320	1	1
AFUA_5G11470	0.8501	0.9076
AFUA_7G02460	1	0.964
AFUA_5G01230	0.8204	1
AFUA_1G02180	1	1
AFUA_5G08220	0.3644	0.8023
AFUA_7G02490	1	1
AFUA_6G13280	1	1
AFUA_4G09180	1	1
AFUA_6G13390	0.8633	1
AFUA_3G13210	1	1
AFUA_5G10380	1	1
AFUA_2G17830	0.7299	1
AFUA_4G08650	1	1
AFUA_4G07360	0.6845	0.7923
AFUA_6G03300	1	0.01012
AFUA_1G14320	1	1
AFUA_5G04140	1	0.005491
AFUA_4G07720	1	0.4903
AFUA_1G05940	0.7336	0.3556
AFUA_1G10330	1	1
AFUA_6G11580	0.7391	1
AFUA_6G02510	1	1
AFUA_3G10720	1	1
AFUA_1G14740	1	1
AFUA_6G11110	1	1
AFUA_5G03940	1	1
AFUA_4G03585	1	1
AFUA_2G05250	1	1
AFUA_5G03640	1	1
AFUA_3G00240	1	1
AFUA_2G12080	0.5083	0.865
AFUA_3G10890	1	0.7717
AFUA_8G04680	1	1
AFUA_4G13210	0.8063	1
AFUA_3G08140	1	1
AFUA_4G03870	0.1132	1
AFUA_7G02210	1	0.9858
AFUA_1G10700	0.1705	1
AFUA_1G11070	1	0.8605
AFUA_3G01300	1	1
AFUA_4G03700	1	0.02965
AFUA_1G11470	1	1
AFUA_3G04020	1	1
AFUA_5G00290	1	1
AFUA_1G03400	0.5677	0.653
AFUA_3G13010	1	0.01137
AFUA_5G03950	1	1
AFUA_6G08740	0.8364	0.8808
AFUA_3G10250	1	1
AFUA_1G14650	1	1
AFUA_2G17530	1	0.8746
AFUA_4G08620	1	1
AFUA_1G06870	0.8027	1
AFUA_2G13990	1	1
AFUA_6G13200	1	0.7644
AFUA_3G10420	0.9172	1
AFUA_1G13440	1	0.03134
AFUA_1G12680	1	1
AFUA_2G07610	0.9927	0.9687
AFUA_1G05370	0.9559	1
AFUA_3G10440	1	1
AFUA_3G09590	0.3796	1
AFUA_5G06710	1	1
AFUA_4G11700	1	0.281
AFUA_8G06850	1	1
AFUA_1G16330	1	0.886
AFUA_4G03920	1	0.8662
AFUA_2G11500	0.413	1
AFUA_2G13450	1	1
AFUA_5G08470	1	1
AFUA_4G03350	0.8673	1
AFUA_3G11870	0.5779	1
AFUA_3G07280	0.6351	0.01296
AFUA_2G03360	0.7005	0.4109
AFUA_2G11490	0.525	0.5546
AFUA_1G04800	0.9315	0.6795
AFUA_1G07520	0.7218	0.9478
AFUA_6G02330	1	1
AFUA_7G04340	0.8508	1
AFUA_3G14445	0.1132	0.01325
AFUA_2G08430	1	0.02126
AFUA_6G07610	1	1
AFUA_4G06770	0.8287	0.5105
AFUA_6G05060	0.6737	0.9437
AFUA_6G12450	0.792	0.1482
AFUA_5G06310	0.9129	1
AFUA_2G10090	1	0.653
AFUA_4G03160	1	1
AFUA_8G02450	1	1
AFUA_2G04600	1	1
AFUA_2G09990	1	1
AFUA_1G15110	1	1
AFUA_5G12450	1	0.01565
AFUA_6G00440	1	1
AFUA_3G07950	0.9175	0.6507
AFUA_8G01800	1	1
AFUA_1G01640	1	1
AFUA_1G16410	0.9502	1
AFUA_7G06390	1	1
AFUA_2G02210	0.9431	0.648
AFUA_5G13180	0.5014	1
AFUA_2G17080	0.8816	0.4259
AFUA_1G17670	0.175	0.9744
AFUA_1G03940	0.9625	1
AFUA_5G09590	0.629	0.964
AFUA_1G01690	1	1
AFUA_3G14980	1	0.8547
AFUA_6G07970	1	1
AFUA_5G14660	1	1
AFUA_5G14570	1	0.4194
AFUA_7G04010	1	0.9449
AFUA_1G09280	1	1
AFUA_6G06860	0.5519	1
AFUA_8G00800	1	1
AFUA_6G01990	1	0.9243
AFUA_3G14230	1	0.5829
AFUA_6G12270	0.7852	1
AFUA_7G00360	1	1
AFUA_8G07370	1	1
AFUA_6G04420	1	1
AFUA_1G13420	1	0.9437
AFUA_6G10560	0.8607	0.2169
AFUA_3G00650	1	0.9076
AFUA_8G07220	0.8229	1
AFUA_2G04400	0.7576	1
AFUA_4G11900	1	1
AFUA_8G05440	1	1
AFUA_5G06380	1	1
AFUA_5G12900	1	0.01206
AFUA_3G08450	0.8683	1
AFUA_2G09780	1	1
AFUA_1G15570	1	0.005672
AFUA_8G02350	0.9183	0.02579
AFUA_5G09310	0.7735	1
AFUA_7G05620	1	0.4981
AFUA_2G17260	1	1
AFUA_5G02460	1	1
AFUA_5G05590	1	1
AFUA_2G01250	0.7633	0.05768
AFUA_4G10340	0.6792	1
AFUA_3G12830	1	1
AFUA_5G10730	1	0.034
AFUA_6G07400	1	1
AFUA_1G11900	1	0.009968
AFUA_4G06940	1	1
AFUA_1G16200	1	1
AFUA_4G00250	1	1
AFUA_1G05770	1	0.01267
AFUA_6G11890	1	1
AFUA_3G10280	1	1
AFUA_6G05070	0.7922	1
AFUA_1G06410	1	1
AFUA_1G13290	0.3408	0.8808
AFUA_3G07180	0.6059	0.8588
AFUA_5G12050	1	0.3556
AFUA_1G10620	0.7111	1
AFUA_2G05330	1	1
AFUA_4G01010	1	0.2504
AFUA_3G09820	1	0.03897
AFUA_4G12340	0.9544	1
AFUA_3G03970	1	1
AFUA_5G03580	1	1
AFUA_1G17630	1	0.3966
AFUA_2G05360	1	1
AFUA_8G04940	0.9625	1
AFUA_1G02190	0.6533	1
AFUA_5G08310	1	1
AFUA_5G03060	1	1
AFUA_4G09150	1	1
AFUA_3G13040	1	1
AFUA_4G09880	1	1
AFUA_5G10210	1	1
AFUA_6G06420	1	1
AFUA_7G00420	1	1
AFUA_6G12970	0.7229	1
AFUA_4G05980	1	1
AFUA_6G09950	0.434	1
AFUA_2G16400	1	1
AFUA_6G08170	1	1
AFUA_7G00710	1	1
AFUA_6G10480	1	0.9023
AFUA_6G12670	1	1
AFUA_1G05440	1	1
AFUA_6G03660	1	0.009704
AFUA_1G13080	1	1
AFUA_5G00610	1	1
AFUA_5G09900	0.6493	0.9929
AFUA_2G07430	1	0.8572
AFUA_4G09090	0.6593	1
AFUA_1G16600	0.7849	1
AFUA_2G09740	1	1
AFUA_8G05090	0.8314	1
AFUA_2G11770	1	1
AFUA_8G06880	1	1
AFUA_1G16380	1	1
AFUA_2G06120	1	1
AFUA_3G07380	0.7093	0.2311
AFUA_1G02490	0.4465	1
AFUA_5G03090	1	1
AFUA_5G08880	1	1
AFUA_2G08800	1	1
AFUA_1G17160	0.1068	0.8582
AFUA_6G02990	0.9996	0.9687
AFUA_7G01480	1	0.3141
AFUA_4G04060	1	1
AFUA_1G10940	1	1
AFUA_3G01600	1	1
AFUA_1G02340	1	1
AFUA_2G09190	0.4435	0.5422
AFUA_2G02620	1	0.9023
AFUA_4G12590	0.6307	0.03811
AFUA_1G06040	1	1
AFUA_5G10870	0.9018	0.02499
AFUA_5G04360	1	1
AFUA_4G08390	1	1
AFUA_1G12280	0.1331	1
AFUA_5G04200	1	0.203
AFUA_3G12870	1	1
AFUA_1G14360	1	1
AFUA_1G05840	0.5189	0.7531
AFUA_1G05730	1	0.8593
AFUA_1G15030	1	0.02038
AFUA_6G10590	0.8139	1
AFUA_6G12880	0.2941	1
AFUA_6G05010	1	1
AFUA_2G15530	1	1
AFUA_6G09030	1	1
[truncated: 484 more rows]

## Sheet: S6.Significant Genes
Table S6. Table of genes (A. fumigatus Af293) that were found to be significant in different tests of selection and genomic regions.
mk_coding	mk_noncoding	hka_coding	hka_noncoding
AFUA_3G07510	AFUA_3G07510	AFUA_5G09480	AFUA_5G04140
AFUA_2G16310	AFUA_8G06010	AFUA_6G12340	AFUA_1G15570
AFUA_1G11230	AFUA_1G10012	AFUA_2G15130	AFUA_3G12080
AFUA_6G10430	AFUA_5G04050	AFUA_2G10820	AFUA_2G17460
AFUA_2G03390	AFUA_1G05830		AFUA_1G03390
AFUA_3G03610	AFUA_2G16310		AFUA_1G12100
AFUA_2G01820	AFUA_2G00510		AFUA_4G08990
AFUA_1G16440	AFUA_1G11230		AFUA_6G12940
AFUA_5G07640	AFUA_4G12040		AFUA_3G10350
AFUA_7G05520	AFUA_5G09850		AFUA_1G15690
AFUA_2G16890	AFUA_6G05170		AFUA_6G13260
AFUA_5G12242	AFUA_5G08000		AFUA_4G12690
AFUA_2G01760	AFUA_5G10840		AFUA_8G05940
AFUA_6G12020	AFUA_1G14310		AFUA_2G17660
AFUA_2G08060	AFUA_6G14350		AFUA_7G01520
AFUA_6G12840	AFUA_1G09040		AFUA_3G01800
AFUA_5G09740	AFUA_2G15850		AFUA_5G09180
AFUA_3G11800	AFUA_2G15470		AFUA_6G11480
AFUA_6G05150	AFUA_2G03390		AFUA_4G01560
AFUA_6G03970	AFUA_3G03590		AFUA_3G14700
AFUA_3G03870	AFUA_6G07780		AFUA_3G06080
AFUA_2G01870	AFUA_2G01820		AFUA_1G02260
AFUA_8G01380	AFUA_1G16440		AFUA_2G05210
AFUA_4G06090	AFUA_1G01340		AFUA_2G05610
AFUA_4G01450	AFUA_2G10320		AFUA_1G13390
AFUA_7G05580	AFUA_2G11460		AFUA_7G05510
AFUA_1G02000	AFUA_5G07640		AFUA_4G06350
AFUA_7G05540	AFUA_1G15930		AFUA_5G09270
AFUA_8G04740	AFUA_2G03830		AFUA_4G03670
AFUA_2G07960	AFUA_2G16462		AFUA_2G12870
AFUA_8G06090	AFUA_6G12340		AFUA_2G16710
AFUA_3G10520	AFUA_2G15580		AFUA_8G01790
AFUA_5G09720	AFUA_1G08795		AFUA_4G12190
AFUA_4G04300	AFUA_1G07195		AFUA_4G06250
AFUA_2G09800	AFUA_6G04280		AFUA_8G05070
AFUA_1G02540	AFUA_2G16890		AFUA_2G09740
AFUA_6G11410	AFUA_3G02330		AFUA_3G04250
AFUA_2G00620	AFUA_5G12242		AFUA_4G07760
AFUA_2G13020	AFUA_2G01760		AFUA_3G05840
AFUA_2G16720	AFUA_3G00690		AFUA_2G08300
AFUA_4G00260	AFUA_6G12020		AFUA_4G11870
AFUA_1G09870	AFUA_4G00610		AFUA_1G11900
AFUA_2G14130	AFUA_4G14290		AFUA_4G06000
AFUA_6G07930	AFUA_1G15470		AFUA_4G01580
AFUA_1G17640	AFUA_5G03370		AFUA_6G03300
AFUA_3G08160	AFUA_4G03670		AFUA_5G12120
AFUA_6G10410	AFUA_2G08060		AFUA_4G08560
AFUA_8G06970	AFUA_6G12840		AFUA_1G06820
AFUA_1G07150	AFUA_6G11100		AFUA_1G01310
AFUA_2G02050	AFUA_5G09740		AFUA_2G11710
AFUA_4G01560	AFUA_7G01810		AFUA_1G05260
AFUA_2G02120	AFUA_5G00670		AFUA_5G02300
AFUA_1G17070	AFUA_7G05000		AFUA_5G03810
AFUA_3G11330	AFUA_2G06190		AFUA_5G07460
AFUA_3G10600	AFUA_6G06400		AFUA_3G13010
AFUA_2G12220	AFUA_3G11800		AFUA_1G07010
AFUA_6G05280	AFUA_6G08520		AFUA_2G17220
AFUA_2G09320	AFUA_4G00460		AFUA_3G11450
AFUA_2G02280	AFUA_2G09400		AFUA_6G09590
AFUA_1G16420	AFUA_3G03870		AFUA_6G08600
AFUA_8G01750	AFUA_3G08730		AFUA_2G08940
AFUA_5G07790	AFUA_8G01380		AFUA_5G12900
AFUA_1G03540	AFUA_3G14740		AFUA_4G08300
AFUA_3G08870	AFUA_5G12320		AFUA_3G11300
AFUA_3G09090	AFUA_3G07130		AFUA_6G14040
AFUA_2G14280	AFUA_3G14650		AFUA_2G01090
AFUA_3G03580	AFUA_2G08470		AFUA_1G05770
AFUA_1G01620	AFUA_4G06570		AFUA_4G10110
AFUA_3G06910	AFUA_7G05580		AFUA_6G08620
AFUA_3G14540	AFUA_1G02000		AFUA_1G11140
AFUA_8G01990	AFUA_7G05540		AFUA_6G11160
AFUA_5G13270	AFUA_1G09820		AFUA_1G10440
AFUA_5G12390	AFUA_6G03680		AFUA_3G07280
AFUA_8G05560	AFUA_4G06060		AFUA_7G04940
AFUA_4G07460	AFUA_2G16030		AFUA_2G02720
AFUA_7G02170	AFUA_1G03050		AFUA_1G11320
AFUA_3G09710	AFUA_4G12070		AFUA_3G14445
AFUA_1G10650	AFUA_8G04740		AFUA_5G03430
AFUA_4G03220	AFUA_4G03430		AFUA_5G08990
AFUA_5G08230	AFUA_1G05150		AFUA_1G13240
AFUA_6G04500	AFUA_5G10630		AFUA_5G12190
AFUA_1G15880	AFUA_5G08780		AFUA_3G09760
AFUA_8G03990	AFUA_2G00690		AFUA_2G14180
AFUA_5G12020	AFUA_4G01050		AFUA_5G04260
AFUA_3G03080	AFUA_5G04260		AFUA_7G05000
AFUA_5G13780	AFUA_8G06090		AFUA_6G02400
AFUA_2G17520	AFUA_3G10520		AFUA_6G03850
AFUA_3G04010	AFUA_7G00580		AFUA_5G12450
AFUA_6G11190	AFUA_7G03820		AFUA_5G09750
AFUA_6G08820	AFUA_6G02850		AFUA_5G09060
AFUA_1G03660	AFUA_6G06480		AFUA_6G10280
AFUA_3G00470	AFUA_1G02255		AFUA_5G11310
AFUA_2G13880	AFUA_8G05020		AFUA_6G04250
AFUA_5G10340	AFUA_7G05070		AFUA_1G11730
AFUA_5G08700	AFUA_2G09800		AFUA_7G05900
AFUA_1G12960	AFUA_1G02540		AFUA_4G13060
AFUA_5G12140	AFUA_2G07470		AFUA_4G09750
AFUA_3G11490	AFUA_5G06930		AFUA_1G16745
AFUA_1G14920	AFUA_6G10390		AFUA_6G00370
AFUA_1G14945	AFUA_3G13260		AFUA_4G04300
AFUA_4G10120	AFUA_5G10920		AFUA_2G13880
AFUA_5G08890	AFUA_2G00620		AFUA_3G06490
AFUA_2G13400	AFUA_1G17400		AFUA_2G02350
AFUA_5G09890	AFUA_2G13020		AFUA_3G14540
AFUA_1G09640	AFUA_4G14040		AFUA_6G07210
AFUA_3G06340	AFUA_2G16720		AFUA_2G01170
AFUA_3G12820	AFUA_4G00260		AFUA_6G06850
AFUA_1G17570	AFUA_3G12460		AFUA_8G05020
AFUA_3G08280	AFUA_2G14130		AFUA_2G17630
AFUA_5G12790	AFUA_7G04000		AFUA_5G08790
AFUA_8G01520	AFUA_1G17640		AFUA_6G10830
AFUA_2G15130	AFUA_7G06670		AFUA_4G13670
AFUA_2G04320	AFUA_3G14770		AFUA_8G04480
AFUA_5G01620	AFUA_6G10410		AFUA_2G07640
AFUA_1G01320	AFUA_2G14240		AFUA_2G10270
AFUA_5G13380	AFUA_3G14350		AFUA_3G00330
AFUA_7G00480	AFUA_1G13390		AFUA_1G15030
AFUA_3G10880	AFUA_1G07150		AFUA_1G12810
AFUA_4G13130	AFUA_6G07190		AFUA_1G04910
AFUA_5G03470	AFUA_4G01580		AFUA_2G01620
AFUA_6G13660	AFUA_2G02120		AFUA_5G04030
AFUA_3G13830	AFUA_7G01840		AFUA_2G08430
AFUA_8G06540	AFUA_3G11330		AFUA_5G12140
AFUA_3G01320	AFUA_1G06330		AFUA_7G01650
AFUA_6G11870	AFUA_5G04330		AFUA_3G06960
AFUA_3G05690	AFUA_2G17650		AFUA_6G06540
AFUA_3G00290	AFUA_5G07902		AFUA_4G01440
AFUA_3G11390	AFUA_3G13060		AFUA_1G09820
AFUA_2G12030	AFUA_6G08590		AFUA_3G01410
AFUA_1G05640	AFUA_4G12680		AFUA_4G09890
AFUA_7G04110	AFUA_1G11110		AFUA_4G12700
AFUA_2G15620	AFUA_2G05310		AFUA_1G14270
AFUA_3G08390	AFUA_8G06700		AFUA_3G03450
AFUA_5G02310	AFUA_6G10750		AFUA_2G01970
AFUA_1G01310	AFUA_6G05280		AFUA_5G10870
AFUA_7G04460	AFUA_4G10680		AFUA_3G03990
AFUA_6G13930	AFUA_2G09320		AFUA_2G14240
AFUA_2G15390	AFUA_1G16420		AFUA_2G11970
AFUA_3G05440	AFUA_3G12020		AFUA_8G02350
AFUA_1G13920	AFUA_1G07490		AFUA_7G04550
AFUA_4G12430	AFUA_5G07790		AFUA_2G02060
AFUA_3G09770	AFUA_8G02090		AFUA_4G14510
AFUA_2G00200	AFUA_2G01080		AFUA_3G11760
AFUA_5G04300	AFUA_5G02160		AFUA_1G04700
AFUA_4G07650	AFUA_1G03540		AFUA_3G12710
AFUA_1G14860	AFUA_5G13190		AFUA_3G14660
AFUA_1G13730	AFUA_3G09090		AFUA_3G00640
AFUA_1G16290	AFUA_6G12090		AFUA_2G10610
AFUA_5G12660	AFUA_3G00820		AFUA_1G16635
AFUA_3G03810	AFUA_2G14280		AFUA_6G12760
AFUA_1G12050	AFUA_3G03580		AFUA_4G13320
AFUA_1G09130	AFUA_1G11810		AFUA_3G07680
AFUA_5G09480	AFUA_7G04160		AFUA_4G03700
AFUA_5G02620	AFUA_1G09270		AFUA_5G13970
AFUA_8G00410	AFUA_1G01620		AFUA_2G13160
AFUA_5G14670	AFUA_8G05290		AFUA_5G03520
AFUA_3G07080	AFUA_4G11630		AFUA_1G02510
AFUA_2G04010	AFUA_5G13230		AFUA_1G07150
AFUA_1G15370	AFUA_3G06910		AFUA_6G09770
AFUA_2G12080	AFUA_5G12150		AFUA_1G06290
AFUA_8G04680	AFUA_6G04970		AFUA_8G00780
AFUA_1G11070	AFUA_2G10820		AFUA_1G13440
AFUA_1G03400	AFUA_8G01730		AFUA_3G03940
AFUA_3G10250	AFUA_8G01990		AFUA_2G17300
AFUA_1G16330	AFUA_2G04262		AFUA_8G01390
AFUA_4G03350	AFUA_1G01180		AFUA_3G09350
AFUA_2G11490	AFUA_5G13270		AFUA_4G11240
AFUA_7G04340	AFUA_2G11310		AFUA_6G04140
AFUA_1G15110	AFUA_2G13260		AFUA_2G14900
AFUA_5G13180	AFUA_5G12390		AFUA_1G07220
AFUA_2G04400	AFUA_1G13590		AFUA_5G10730
AFUA_2G01250	AFUA_4G07460		AFUA_2G08370
AFUA_4G00250	AFUA_1G12690		AFUA_6G05320
AFUA_1G10620	AFUA_4G12980		AFUA_3G13100
AFUA_3G09820	AFUA_3G09710		AFUA_5G01620
AFUA_4G12340	AFUA_1G10650		AFUA_7G04720
AFUA_5G03580	AFUA_3G00270		AFUA_6G08590
AFUA_2G05360	AFUA_5G11170		AFUA_3G10120
AFUA_4G09150	AFUA_4G00900		AFUA_5G10270
AFUA_7G00420	AFUA_4G03220		AFUA_6G04440
AFUA_2G09740	AFUA_5G08230		AFUA_1G02980
AFUA_8G05090	AFUA_2G05085		AFUA_2G03730
AFUA_4G12590	AFUA_6G13090		AFUA_6G02120
AFUA_1G14360	AFUA_5G06980		AFUA_4G12590
AFUA_1G15030	AFUA_2G16060		AFUA_7G03820
AFUA_3G10800	AFUA_1G15880		AFUA_3G09820
AFUA_2G06090	AFUA_1G01450		AFUA_3G03170
AFUA_6G06540	AFUA_3G02260		AFUA_1G17400
AFUA_4G04160	AFUA_3G09370		AFUA_2G00690
AFUA_1G10770	AFUA_4G10400		AFUA_6G12780
AFUA_2G17840	AFUA_4G08340		AFUA_2G11550
AFUA_4G00400	AFUA_3G03080		AFUA_5G00670
AFUA_4G04650	AFUA_8G04300		AFUA_4G07500
AFUA_7G04270	AFUA_1G04410		AFUA_3G11320
AFUA_6G04830	AFUA_3G14100		AFUA_6G13850
AFUA_8G05210	AFUA_5G13780		AFUA_1G09870
AFUA_3G14700	AFUA_6G12180		AFUA_3G08440
AFUA_4G03020	AFUA_7G03840		AFUA_5G06780
AFUA_2G17220	AFUA_1G12550		AFUA_3G10530
AFUA_1G16635	AFUA_6G11190		AFUA_4G09480
AFUA_6G06550	AFUA_5G00560		AFUA_4G14000
AFUA_3G10650	AFUA_2G17475		AFUA_1G04210
AFUA_1G13270	AFUA_3G10350		AFUA_2G09930
AFUA_1G16745	AFUA_4G10200		AFUA_5G04190
AFUA_5G08960	AFUA_6G08820		AFUA_4G00400
AFUA_6G08840	AFUA_3G05590		AFUA_4G02800
AFUA_3G09170	AFUA_1G17020		AFUA_5G12500
AFUA_2G14270	AFUA_2G02560
AFUA_2G10205	AFUA_3G07420
AFUA_2G16790	AFUA_3G00470
AFUA_4G00570	AFUA_7G01650
AFUA_7G05680	AFUA_6G13290
AFUA_4G10770	AFUA_2G13880
AFUA_6G06920	AFUA_5G06940
AFUA_5G10170	AFUA_1G10750
AFUA_3G14150	AFUA_5G10340
AFUA_2G12960	AFUA_6G13050
	AFUA_5G08700
	AFUA_3G05530
	AFUA_1G12960
	AFUA_5G12140
	AFUA_3G08110
	AFUA_8G04460
	AFUA_5G03520
	AFUA_3G00380
	AFUA_6G08790
	AFUA_5G11300
	AFUA_1G14945
	AFUA_1G14950
	AFUA_4G10120
	AFUA_4G12190
	AFUA_3G07350
	AFUA_5G07030
	AFUA_5G09890
	AFUA_4G01140
	AFUA_3G03310
	AFUA_7G03970
	AFUA_1G09640
	AFUA_5G02250
	AFUA_6G04100
	AFUA_3G12820
	AFUA_5G14080
	AFUA_4G13460
	AFUA_3G06870
	AFUA_3G08280
	AFUA_2G15140
	AFUA_7G06590
	AFUA_8G01520
	AFUA_4G06600
	AFUA_2G15130
	AFUA_5G01620
	AFUA_1G01320
	AFUA_6G07490
	AFUA_3G03230
	AFUA_8G01830
	AFUA_3G13840
	AFUA_5G13380
	AFUA_3G05330
	AFUA_6G13260
	AFUA_5G10220
	AFUA_7G00480
	AFUA_1G14980
	AFUA_3G05820
	AFUA_3G10880
	AFUA_4G13130
	AFUA_5G03470
	AFUA_3G01640
	AFUA_6G13660
	AFUA_1G15090
	AFUA_7G00740
	AFUA_3G13830
	AFUA_8G06540
	AFUA_3G01320
	AFUA_3G06510
	AFUA_8G00620
	AFUA_6G11870
	AFUA_6G08550
	AFUA_3G05690
	AFUA_3G00290
	AFUA_3G03940
	AFUA_2G12030
	AFUA_6G02740
	AFUA_1G14430
	AFUA_1G06400
	AFUA_1G12700
	AFUA_1G05640
	AFUA_6G13320
	AFUA_8G05660
	AFUA_2G17040
	AFUA_7G04110
	AFUA_6G02270
	AFUA_2G15620
	AFUA_4G14490
	AFUA_1G01310
	AFUA_7G04460
	AFUA_6G13930
	AFUA_2G15390
	AFUA_1G13760
	AFUA_3G08780
	AFUA_4G13830
	AFUA_3G05440
	AFUA_2G15540
	AFUA_3G09770
	AFUA_1G11490
	AFUA_2G00200
	AFUA_5G04300
	AFUA_2G17460
	AFUA_1G14860
	AFUA_8G06710
	AFUA_7G02000
	AFUA_3G02920
	AFUA_5G12660
	AFUA_5G01260
	AFUA_3G03810
	AFUA_6G03940
	AFUA_1G09030
	AFUA_5G12420
	AFUA_7G05790
	AFUA_5G05580
	AFUA_4G14630
	AFUA_2G17200
	AFUA_7G06110
	AFUA_6G07210
	AFUA_5G07710
	AFUA_8G07270
	AFUA_2G14180
	AFUA_6G04250
	AFUA_1G09130
	AFUA_2G04860
	AFUA_4G13310
	AFUA_5G09480
	AFUA_1G04210
	AFUA_8G01390
	AFUA_5G02620
	AFUA_8G00410
	AFUA_2G08940
	AFUA_5G14670
	AFUA_7G04310
	AFUA_2G10720
	AFUA_3G14660
	AFUA_3G07080
	AFUA_6G00740
	AFUA_2G04010
	AFUA_1G15370
	AFUA_3G00920
	AFUA_7G06040
	AFUA_6G02010
	AFUA_2G15220
	AFUA_2G04760
	AFUA_4G08650
	AFUA_3G10720
	AFUA_3G00240
	AFUA_8G04680
	AFUA_1G11070
	AFUA_5G03950
	AFUA_3G10250
	AFUA_2G13990
	AFUA_3G10420
	AFUA_2G13450
	AFUA_4G03350
	AFUA_7G04340
	AFUA_1G15110
	AFUA_1G01640
	AFUA_7G06390
	AFUA_5G13180
	AFUA_1G17670
	AFUA_1G03940
	AFUA_6G12270
	AFUA_6G10560
	AFUA_8G07220
	AFUA_2G04400
	AFUA_8G02350
	AFUA_1G11900
	AFUA_4G00250
	AFUA_4G01010
	AFUA_3G09820
	AFUA_5G03580
	AFUA_2G05360
	AFUA_5G10210
	AFUA_7G00420
	AFUA_6G03660
	AFUA_2G09740
	AFUA_1G16380
	AFUA_6G02990
	AFUA_4G12590
	AFUA_1G14360
	AFUA_6G10590
	AFUA_6G05010
	AFUA_2G15530
	AFUA_6G09030
	AFUA_6G02300
	AFUA_3G10800
	AFUA_2G06090
	AFUA_7G01270
	AFUA_6G06540
	AFUA_6G13940
	AFUA_5G10120
	AFUA_2G11670
	AFUA_4G11870
	AFUA_1G16220
	AFUA_2G17840
	AFUA_1G04700
	AFUA_7G04820
	AFUA_3G14400
	AFUA_4G04650
	AFUA_2G16420
	AFUA_1G01430
	AFUA_6G07960
	AFUA_8G00460
	AFUA_1G09070
	AFUA_6G04830
	AFUA_8G05210
	AFUA_8G05680
	AFUA_3G14700
	AFUA_4G03020
	AFUA_2G03850
	AFUA_4G10360
	AFUA_1G16860
	AFUA_5G07410
	AFUA_2G16330
	AFUA_3G10650
	AFUA_5G06590
	AFUA_1G16745
	AFUA_2G00820
	AFUA_6G03140
	AFUA_2G02460
	AFUA_6G08840
	AFUA_6G08860
	AFUA_1G09770
	AFUA_2G04050
	AFUA_3G09170
	AFUA_5G12930
	AFUA_6G06850
	AFUA_2G14270
	AFUA_2G14850
	AFUA_4G12020
	AFUA_2G10205
	AFUA_2G16790
	AFUA_2G03740
	AFUA_5G01820
	AFUA_2G14900
	AFUA_2G10860
	AFUA_6G07440
	AFUA_6G06820
	AFUA_7G04640
	AFUA_2G08410
	AFUA_7G05680
	AFUA_2G09930
	AFUA_3G07860
	AFUA_1G16480
	AFUA_2G01690
	AFUA_1G04260
	AFUA_4G10770
	AFUA_1G09110
	AFUA_6G04600
	AFUA_2G10060
	AFUA_3G01880
	AFUA_3G01850
	AFUA_2G04020
	AFUA_5G07490
	AFUA_1G10390
	AFUA_2G15750
	AFUA_4G07900
	AFUA_2G08070
	AFUA_2G02720
	AFUA_5G00730
	AFUA_3G14150
	AFUA_2G05140
	AFUA_5G11710
	AFUA_4G11820
	AFUA_3G10120
	AFUA_6G08880

## Sheet: S7. GO Terms
Table S7. GO Terms
MK_test Non-coding GO results
source	term_name	term_id	adjusted_p_value	negative_log10_of_adjusted_p_value	term_size	query_size	intersection_size	effective_domain_size	intersections
GO:MF	DNA binding	GO:0003677	9.961056979678531e-8	7.0016945756238576	663	833	111	8858	AFUA_8G06010,AFUA_1G05830,AFUA_2G16310,AFUA_7G00770,AFUA_4G09080,AFUA_6G14350,AFUA_6G07500,AFUA_6G07780,AFUA_1G01340,AFUA_2G11460,AFUA_2G16462,AFUA_3G00690,AFUA_6G12020,AFUA_1G15470,AFUA_5G03370,AFUA_4G03670,AFUA_5G09740,AFUA_7G01810,AFUA_2G06190,AFUA_8G07360,AFUA_6G09220,AFUA_5G05710,AFUA_1G02000,AFUA_1G03050,AFUA_4G03430,AFUA_1G05150,AFUA_6G08570,AFUA_7G03820,AFUA_6G02850,AFUA_1G03800,AFUA_1G17…
GO:MF	binding	GO:0005488	1.7376950265333842e-7	6.760026441877939	3638	833	425	8858	AFUA_8G06010,AFUA_1G05830,AFUA_2G16310,AFUA_6G02910,AFUA_7G00770,AFUA_2G00510,AFUA_1G11230,AFUA_2G03650,AFUA_5G09850,AFUA_4G09080,AFUA_6G13650,AFUA_4G08920,AFUA_1G14310,AFUA_6G14350,AFUA_1G09040,AFUA_6G07500,AFUA_1G11950,AFUA_3G03590,AFUA_6G07780,AFUA_2G01820,AFUA_7G06630,AFUA_1G16440,AFUA_1G01340,AFUA_2G10320,AFUA_2G11460,AFUA_3G13970,AFUA_5G09030,AFUA_2G03830,AFUA_2G16462,AFUA_1G09790,AFUA_2G04…
GO:MF	DNA-binding transcription factor activity, RNA polymerase II-specific	GO:0000981	2.69711e-06	5.569101998747062	323	833	63	8858	AFUA_8G06010,AFUA_2G16310,AFUA_7G00770,AFUA_4G09080,AFUA_6G07780,AFUA_1G01340,AFUA_2G11460,AFUA_3G00690,AFUA_6G12020,AFUA_1G15470,AFUA_4G03670,AFUA_5G09740,AFUA_7G01810,AFUA_8G07360,AFUA_4G03430,AFUA_1G05150,AFUA_6G02850,AFUA_1G03800,AFUA_1G17640,AFUA_3G11330,AFUA_2G05310,AFUA_1G01590,AFUA_8G01990,AFUA_2G04262,AFUA_1G16830,AFUA_6G02690,AFUA_5G13790,AFUA_7G01310,AFUA_1G17150,AFUA_7G01650,AFUA_6G08…
GO:MF	cytoskeletal motor activity	GO:0003774	6.59031e-06	5.181094430075715	20	833	12	8858	AFUA_5G05550,AFUA_6G12840,AFUA_5G13190,AFUA_2G14280,AFUA_5G08700,AFUA_7G03710,AFUA_3G12820,AFUA_8G05660,AFUA_2G13450,AFUA_5G11810,AFUA_1G01640,AFUA_2G13430
GO:MF	zinc ion binding	GO:0008270	1.2118e-05	4.9165685632443985	435	833	76	8858	AFUA_8G06010,AFUA_2G16310,AFUA_7G00770,AFUA_6G14350,AFUA_1G01340,AFUA_2G11460,AFUA_3G00690,AFUA_6G12020,AFUA_1G15470,AFUA_4G03670,AFUA_5G09740,AFUA_7G01810,AFUA_8G07360,AFUA_3G08730,AFUA_6G08420,AFUA_4G03430,AFUA_6G02850,AFUA_1G03800,AFUA_1G17640,AFUA_5G04330,AFUA_2G05310,AFUA_1G01590,AFUA_8G01990,AFUA_2G04262,AFUA_1G16830,AFUA_7G05860,AFUA_2G10960,AFUA_4G10400,AFUA_5G13790,AFUA_1G01780,AFUA_1G05…
GO:MF	ATP-dependent activity	GO:0140657	2.1371e-05	4.670174255788558	318	833	60	8858	AFUA_1G05830,AFUA_1G16440,AFUA_3G03430,AFUA_5G05550,AFUA_6G12840,AFUA_6G09220,AFUA_8G04270,AFUA_1G02000,AFUA_1G03050,AFUA_8G04740,AFUA_4G01050,AFUA_5G08150,AFUA_4G14040,AFUA_6G13690,AFUA_4G12680,AFUA_2G13410,AFUA_5G13190,AFUA_2G14280,AFUA_4G07310,AFUA_2G10820,AFUA_1G12690,AFUA_5G11170,AFUA_3G07300,AFUA_4G12210,AFUA_6G08560,AFUA_3G05590,AFUA_1G15050,AFUA_5G11700,AFUA_7G03710,AFUA_3G12820,AFUA_4G13…
GO:MF	DNA-binding transcription factor activity	GO:0003700	4.08449e-05	4.388861711662093	354	833	64	8858	AFUA_8G06010,AFUA_2G16310,AFUA_7G00770,AFUA_4G09080,AFUA_6G07780,AFUA_1G01340,AFUA_2G11460,AFUA_3G00690,AFUA_6G12020,AFUA_1G15470,AFUA_4G03670,AFUA_5G09740,AFUA_7G01810,AFUA_8G07360,AFUA_4G03430,AFUA_1G05150,AFUA_6G02850,AFUA_1G03800,AFUA_1G17640,AFUA_3G11330,AFUA_2G05310,AFUA_1G01590,AFUA_8G01990,AFUA_2G04262,AFUA_1G16830,AFUA_3G10030,AFUA_6G02690,AFUA_5G13790,AFUA_7G01310,AFUA_1G17150,AFUA_7G01…
GO:MF	ion binding	GO:0043167	7.32879e-05	4.134967793516227	2034	833	251	8858	AFUA_8G06010,AFUA_1G05830,AFUA_2G16310,AFUA_6G02910,AFUA_7G00770,AFUA_4G09080,AFUA_4G08920,AFUA_1G14310,AFUA_6G14350,AFUA_6G07500,AFUA_6G07780,AFUA_7G06630,AFUA_1G16440,AFUA_1G01340,AFUA_2G11460,AFUA_3G13970,AFUA_2G04740,AFUA_5G12242,AFUA_3G00690,AFUA_6G12020,AFUA_4G00610,AFUA_3G03430,AFUA_1G15800,AFUA_5G05550,AFUA_1G15470,AFUA_4G03670,AFUA_6G12840,AFUA_5G09740,AFUA_7G01810,AFUA_8G07360,AFUA_6G08…
GO:MF	transcription regulator activity	GO:0140110	0.000166508	3.7785638582469803	407	833	69	8858	AFUA_8G06010,AFUA_2G16310,AFUA_7G00770,AFUA_4G09080,AFUA_6G07780,AFUA_1G01340,AFUA_2G11460,AFUA_1G09790,AFUA_3G00690,AFUA_6G12020,AFUA_1G15470,AFUA_4G03670,AFUA_5G09740,AFUA_7G01810,AFUA_8G07360,AFUA_4G03430,AFUA_1G05150,AFUA_6G02850,AFUA_1G03800,AFUA_1G17640,AFUA_3G11330,AFUA_2G05310,AFUA_1G01590,AFUA_8G01990,AFUA_2G04262,AFUA_1G16830,AFUA_3G10030,AFUA_6G02690,AFUA_5G13790,AFUA_7G01310,AFUA_1G17…
GO:MF	cytoskeletal protein binding	GO:0008092	0.00048556	3.3137567613126624	103	833	26	8858	AFUA_5G05550,AFUA_6G12840,AFUA_1G02540,AFUA_6G03990,AFUA_1G07490,AFUA_5G13190,AFUA_2G14280,AFUA_1G13590,AFUA_5G08700,AFUA_8G04660,AFUA_1G09640,AFUA_7G03710,AFUA_3G12820,AFUA_8G04520,AFUA_8G05660,AFUA_5G07710,AFUA_4G10970,AFUA_1G12820,AFUA_3G10250,AFUA_2G13450,AFUA_1G01640,AFUA_4G11870,AFUA_5G11940,AFUA_2G14270,AFUA_2G15750,AFUA_1G14960
GO:MF	protein binding	GO:0005515	0.00124493	2.9048560662253013	994	833	134	8858	AFUA_1G05830,AFUA_1G11230,AFUA_2G03650,AFUA_5G09850,AFUA_6G13650,AFUA_1G11950,AFUA_3G03590,AFUA_2G01820,AFUA_2G10320,AFUA_5G09030,AFUA_1G09790,AFUA_2G04740,AFUA_2G01760,AFUA_5G05550,AFUA_6G12840,AFUA_2G16040,AFUA_6G08520,AFUA_4G11012,AFUA_8G04270,AFUA_1G04960,AFUA_3G08730,AFUA_8G01380,AFUA_3G14650,AFUA_4G06570,AFUA_5G03400,AFUA_2G16030,AFUA_5G11870,AFUA_1G02540,AFUA_6G10390,AFUA_2G16240,AFUA_4G02…
GO:MF	adenyl ribonucleotide binding	GO:0032559	0.00250277	2.601578662638529	616	833	90	8858	AFUA_1G05830,AFUA_6G02910,AFUA_4G08920,AFUA_1G14310,AFUA_1G16440,AFUA_3G03430,AFUA_5G05550,AFUA_6G12840,AFUA_6G08520,AFUA_6G09220,AFUA_8G04270,AFUA_6G03460,AFUA_8G01380,AFUA_1G13710,AFUA_1G02000,AFUA_1G03050,AFUA_8G04740,AFUA_4G01050,AFUA_3G10520,AFUA_7G03820,AFUA_5G08150,AFUA_4G14040,AFUA_4G02900,AFUA_6G13690,AFUA_6G08590,AFUA_2G13410,AFUA_5G13420,AFUA_5G13190,AFUA_2G14280,AFUA_5G07950,AFUA_2G10…
GO:MF	adenyl nucleotide binding	GO:0030554	0.00285358	2.544610038420311	618	833	90	8858	AFUA_1G05830,AFUA_6G02910,AFUA_4G08920,AFUA_1G14310,AFUA_1G16440,AFUA_3G03430,AFUA_5G05550,AFUA_6G12840,AFUA_6G08520,AFUA_6G09220,AFUA_8G04270,AFUA_6G03460,AFUA_8G01380,AFUA_1G13710,AFUA_1G02000,AFUA_1G03050,AFUA_8G04740,AFUA_4G01050,AFUA_3G10520,AFUA_7G03820,AFUA_5G08150,AFUA_4G14040,AFUA_4G02900,AFUA_6G13690,AFUA_6G08590,AFUA_2G13410,AFUA_5G13420,AFUA_5G13190,AFUA_2G14280,AFUA_5G07950,AFUA_2G10…
GO:MF	ATP binding	GO:0005524	0.0065684	2.182540343976973	605	833	87	8858	AFUA_1G05830,AFUA_6G02910,AFUA_4G08920,AFUA_1G14310,AFUA_1G16440,AFUA_3G03430,AFUA_5G05550,AFUA_6G12840,AFUA_6G08520,AFUA_6G09220,AFUA_8G04270,AFUA_6G03460,AFUA_1G13710,AFUA_1G02000,AFUA_1G03050,AFUA_8G04740,AFUA_4G01050,AFUA_3G10520,AFUA_7G03820,AFUA_5G08150,AFUA_4G14040,AFUA_4G02900,AFUA_6G13690,AFUA_6G08590,AFUA_2G13410,AFUA_5G13420,AFUA_5G13190,AFUA_2G14280,AFUA_5G07950,AFUA_2G10820,AFUA_1G12…
GO:MF	transition metal ion binding	GO:0046914	0.00938044	2.0277769750497177	602	833	86	8858	AFUA_8G06010,AFUA_2G16310,AFUA_7G00770,AFUA_6G14350,AFUA_6G07780,AFUA_7G06630,AFUA_1G01340,AFUA_2G11460,AFUA_3G00690,AFUA_6G12020,AFUA_1G15470,AFUA_4G03670,AFUA_5G09740,AFUA_7G01810,AFUA_8G07360,AFUA_3G08730,AFUA_6G08420,AFUA_4G03430,AFUA_6G02850,AFUA_1G03800,AFUA_1G17640,AFUA_5G04330,AFUA_2G05310,AFUA_1G01590,AFUA_8G01990,AFUA_2G04262,AFUA_1G16830,AFUA_7G05860,AFUA_2G10960,AFUA_4G10400,AFUA_5G13…
GO:MF	cation binding	GO:0043169	0.00946062	2.0240805652098723	1155	833	147	8858	AFUA_8G06010,AFUA_2G16310,AFUA_6G02910,AFUA_7G00770,AFUA_4G09080,AFUA_1G14310,AFUA_6G14350,AFUA_6G07500,AFUA_6G07780,AFUA_7G06630,AFUA_1G01340,AFUA_2G11460,AFUA_3G13970,AFUA_2G04740,AFUA_5G12242,AFUA_3G00690,AFUA_6G12020,AFUA_1G15800,AFUA_1G15470,AFUA_4G03670,AFUA_5G09740,AFUA_7G01810,AFUA_8G07360,AFUA_6G08520,AFUA_6G03460,AFUA_3G08730,AFUA_6G08420,AFUA_7G02010,AFUA_4G03430,AFUA_2G00710,AFUA_7G03…
GO:MF	tubulin binding	GO:0015631	0.010572086771443674	1.9758392810109549	51	833	15	8858	AFUA_6G12840,AFUA_6G03990,AFUA_1G07490,AFUA_5G13190,AFUA_2G14280,AFUA_8G04660,AFUA_7G03710,AFUA_3G12820,AFUA_5G07710,AFUA_1G12820,AFUA_2G13450,AFUA_1G01640,AFUA_4G11870,AFUA_5G11940,AFUA_2G15750
GO:MF	metal ion binding	GO:0046872	0.0127482	1.8945516693939803	1143	833	145	8858	AFUA_8G06010,AFUA_2G16310,AFUA_7G00770,AFUA_4G09080,AFUA_1G14310,AFUA_6G14350,AFUA_6G07500,AFUA_6G07780,AFUA_7G06630,AFUA_1G01340,AFUA_2G11460,AFUA_3G13970,AFUA_2G04740,AFUA_5G12242,AFUA_3G00690,AFUA_6G12020,AFUA_1G15800,AFUA_1G15470,AFUA_4G03670,AFUA_5G09740,AFUA_7G01810,AFUA_8G07360,AFUA_6G08520,AFUA_6G03460,AFUA_3G08730,AFUA_6G08420,AFUA_7G02010,AFUA_4G03430,AFUA_2G00710,AFUA_7G03820,AFUA_6G02…
GO:MF	microtubule motor activity	GO:0003777	0.015756	1.8025527423935617	13	833	7	8858	AFUA_6G12840,AFUA_5G13190,AFUA_2G14280,AFUA_7G03710,AFUA_3G12820,AFUA_5G11810,AFUA_1G01640
GO:MF	hydrolase activity	GO:0016787	0.0338318	1.4706753830817751	1500	833	180	8858	AFUA_1G05830,AFUA_5G08235,AFUA_2G00510,AFUA_6G13650,AFUA_6G07500,AFUA_2G03390,AFUA_5G01600,AFUA_1G16440,AFUA_8G05220,AFUA_1G07080,AFUA_3G03430,AFUA_1G15800,AFUA_6G12840,AFUA_5G00670,AFUA_6G08520,AFUA_1G01730,AFUA_6G09220,AFUA_8G04270,AFUA_4G00460,AFUA_3G03870,AFUA_3G08730,AFUA_1G13710,AFUA_7G05580,AFUA_7G05540,AFUA_1G03050,AFUA_2G06230,AFUA_8G04740,AFUA_2G00710,AFUA_5G08780,AFUA_2G00690,AFUA_4G01…
GO:MF	ATP hydrolysis activity	GO:0016887	0.0379295	1.421022564302559	197	833	35	8858	AFUA_1G05830,AFUA_1G16440,AFUA_3G03430,AFUA_6G12840,AFUA_8G04270,AFUA_1G03050,AFUA_4G01050,AFUA_5G08150,AFUA_4G14040,AFUA_4G12680,AFUA_2G13410,AFUA_5G13190,AFUA_2G14280,AFUA_4G07310,AFUA_1G12690,AFUA_4G12210,AFUA_3G05590,AFUA_1G15050,AFUA_5G11700,AFUA_7G03710,AFUA_3G12820,AFUA_2G15130,AFUA_7G00480,AFUA_7G02200,AFUA_3G05440,AFUA_5G09480,AFUA_7G04310,AFUA_5G09460,AFUA_5G11810,AFUA_6G06740,AFUA_6G03…
GO:MF	nucleic acid binding	GO:0003676	0.0387019	1.412267424080182	1188	833	147	8858	AFUA_8G06010,AFUA_1G05830,AFUA_2G16310,AFUA_7G00770,AFUA_5G09850,AFUA_4G09080,AFUA_1G14310,AFUA_6G14350,AFUA_6G07500,AFUA_6G07780,AFUA_2G01820,AFUA_1G01340,AFUA_2G11460,AFUA_2G16462,AFUA_3G00690,AFUA_6G12020,AFUA_2G14710,AFUA_1G15470,AFUA_5G03370,AFUA_4G03670,AFUA_5G09740,AFUA_7G01810,AFUA_2G06190,AFUA_8G07360,AFUA_2G16040,AFUA_6G09220,AFUA_1G13710,AFUA_1G09630,AFUA_5G05710,AFUA_1G02000,AFUA_1G03…
MK_test Protein-coding GO results
GO:MF	ATP hydrolysis activity	GO:0016887	0.00137222	2.862577563684423	197	265	19	8858	AFUA_5G11050,AFUA_1G16440,AFUA_6G12840,AFUA_7G06680,AFUA_2G17190,AFUA_3G08160,AFUA_2G12220,AFUA_2G14280,AFUA_4G14130,AFUA_3G12820,AFUA_2G15130,AFUA_1G11180,AFUA_7G00480,AFUA_3G11390,AFUA_3G05440,AFUA_1G16290,AFUA_5G09480,AFUA_4G09150,AFUA_4G09740
GO:MF	binding	GO:0005488	0.00250437	2.601300794481306	3638	265	143	8858	AFUA_2G16310,AFUA_1G11230,AFUA_2G03650,AFUA_6G10430,AFUA_5G11050,AFUA_2G01820,AFUA_1G16440,AFUA_3G13970,AFUA_7G05520,AFUA_5G02190,AFUA_1G09790,AFUA_5G12242,AFUA_2G01760,AFUA_6G12020,AFUA_5G05550,AFUA_6G12840,AFUA_5G09740,AFUA_4G11012,AFUA_6G05150,AFUA_3G03870,AFUA_8G01380,AFUA_7G06680,AFUA_1G13710,AFUA_4G06090,AFUA_2G17190,AFUA_1G02000,AFUA_8G04740,AFUA_2G07960,AFUA_3G10520,AFUA_4G04300,AFUA_2G09…
GO:MF	ion binding	GO:0043167	0.00269391	2.569617662453866	2034	265	91	8858	AFUA_2G16310,AFUA_5G11050,AFUA_1G16440,AFUA_3G13970,AFUA_5G02190,AFUA_5G12242,AFUA_6G12020,AFUA_5G05550,AFUA_6G12840,AFUA_5G09740,AFUA_8G01380,AFUA_7G06680,AFUA_1G13710,AFUA_2G17190,AFUA_1G02000,AFUA_8G04740,AFUA_3G10520,AFUA_4G04300,AFUA_1G02540,AFUA_6G11410,AFUA_1G17640,AFUA_3G08160,AFUA_6G10410,AFUA_1G07150,AFUA_2G02120,AFUA_1G17070,AFUA_2G12220,AFUA_8G01750,AFUA_1G01590,AFUA_1G04490,AFUA_2G14…
GO:MF	ATP-dependent activity	GO:0140657	0.00577994	2.2380767067261482	318	265	24	8858	AFUA_5G11050,AFUA_1G16440,AFUA_5G05550,AFUA_6G12840,AFUA_7G06680,AFUA_2G17190,AFUA_1G02000,AFUA_8G04740,AFUA_3G08160,AFUA_2G12220,AFUA_2G14280,AFUA_4G14130,AFUA_3G12820,AFUA_2G15130,AFUA_1G11180,AFUA_7G00480,AFUA_3G11390,AFUA_3G05440,AFUA_1G16290,AFUA_5G09480,AFUA_4G09150,AFUA_4G09740,AFUA_7G04270,AFUA_6G06550
GO:MF	cation binding	GO:0043169	0.015193137396435678	1.8183525346779925	1155	265	57	8858	AFUA_2G16310,AFUA_3G13970,AFUA_5G02190,AFUA_5G12242,AFUA_6G12020,AFUA_5G09740,AFUA_1G02540,AFUA_6G11410,AFUA_1G17640,AFUA_6G10410,AFUA_1G07150,AFUA_2G02120,AFUA_1G17070,AFUA_1G01590,AFUA_1G04490,AFUA_8G01990,AFUA_1G02930,AFUA_7G05860,AFUA_5G12020,AFUA_2G10640,AFUA_2G10960,AFUA_1G01780,AFUA_1G03660,AFUA_2G13880,AFUA_1G14920,AFUA_1G14945,AFUA_4G10120,AFUA_5G03030,AFUA_5G08890,AFUA_5G09890,AFUA_5G03…
GO:MF	metal ion binding	GO:0046872	0.021812753693218046	1.6612895046056741	1143	265	56	8858	AFUA_2G16310,AFUA_3G13970,AFUA_5G02190,AFUA_5G12242,AFUA_6G12020,AFUA_5G09740,AFUA_1G02540,AFUA_6G11410,AFUA_1G17640,AFUA_6G10410,AFUA_1G07150,AFUA_2G02120,AFUA_1G17070,AFUA_1G01590,AFUA_1G04490,AFUA_8G01990,AFUA_1G02930,AFUA_7G05860,AFUA_5G12020,AFUA_2G10640,AFUA_2G10960,AFUA_1G01780,AFUA_1G03660,AFUA_2G13880,AFUA_1G14920,AFUA_1G14945,AFUA_4G10120,AFUA_5G03030,AFUA_5G08890,AFUA_5G09890,AFUA_5G03…
GO:MF	ribonucleoside triphosphate phosphatase activity	GO:0017111	0.030391883155283784	1.5172423891398668	288	265	21	8858	AFUA_5G11050,AFUA_1G16440,AFUA_6G12840,AFUA_7G06680,AFUA_2G17190,AFUA_3G08160,AFUA_2G12220,AFUA_2G14280,AFUA_8G03990,AFUA_4G14130,AFUA_3G12820,AFUA_2G15130,AFUA_1G11180,AFUA_7G00480,AFUA_3G11390,AFUA_1G12180,AFUA_3G05440,AFUA_1G16290,AFUA_5G09480,AFUA_4G09150,AFUA_4G09740
HKA_test Non-coding GO results
GO:MF	enzyme regulator activity	GO:0030234	0.0336637	1.4728380242861714	167	606	25	8858	AFUA_6G08680,AFUA_5G12990,AFUA_6G02020,AFUA_3G12470,AFUA_6G06400,AFUA_1G09170,AFUA_1G09870,AFUA_5G11890,AFUA_6G07760,AFUA_5G07430,AFUA_3G14280,AFUA_5G07030,AFUA_4G10600,AFUA_1G05420,AFUA_6G13320,AFUA_1G07070,AFUA_6G03940,AFUA_7G04580,AFUA_2G15050,AFUA_2G13060,AFUA_7G03790,AFUA_1G17490,AFUA_5G11940,AFUA_7G04640,AFUA_4G09120
Both MK and HKA genes, Non-coding GO results
GO:MF	enzyme regulator activity	GO:0030234	0.010233	1.99	167	106	10	8858	AFUA_6G06400,AFUA_5G11890,AFUA_5G07430,AFUA_5G07030,AFUA_6G13320,AFUA_1G07070,AFUA_6G03940,AFUA_7G03790,AFUA_5G11940,AFUA_7G04640
GO:MF	GTPase regulator activity	GO:0030695	0.0122574	1.9116	77	106	7	8858	AFUA_6G06400,AFUA_5G11890,AFUA_5G07430,AFUA_6G13320,AFUA_6G03940,AFUA_7G03790,AFUA_5G11940
GO:MF	nucleoside-triphosphatase regulator activity	GO:0060589	0.0122574	1.9116	77	106	7	8858	AFUA_6G06400,AFUA_5G11890,AFUA_5G07430,AFUA_6G13320,AFUA_6G03940,AFUA_7G03790,AFUA_5G11940
GO:MF	molecular function regulator activity	GO:0098772	0.0176659	1.75287	178	106	10	8858	AFUA_6G06400,AFUA_5G11890,AFUA_5G07430,AFUA_5G07030,AFUA_6G13320,AFUA_1G07070,AFUA_6G03940,AFUA_7G03790,AFUA_5G11940,AFUA_7G04640

## Sheet: S8. Genetic Determinants of Vir
Table 8. Genetic Determinants of Virulence
MK-Test Noncoding	Mk-test Protein-coding	HKA Non-coding	HKA Protein-Coding
argEF	lysF	hcsA	aceA
ags1	myoB	lysF
csmB	atfA	ags1
pabA	fbx15	chsG
medA		erg12
mtfA		rtfA
myoB		tom40
myoE		fmaE
pld2		gliC
gliP		gliT
rgsC		sidI
aceA
atfA
cch1
fbx15
flcB
schA
zrfB
